# Supplementary material for: Defining the high-translational readthrough stop codon context
Source: PLoS Genet. 2025 Jun 25;21(6):e1011753. doi: 10.1371/journal.pgen.1011753 (PMC12233894; doi:10.1371/journal.pgen.1011753)
Supplement: S1 Data — (XLSX) [file pgen.1011753.s005.xlsx]

## Sheet: Raw_data_TR_measurement_1
Experiment file	Name	Mean Ratio eGFP/tagRFP per cell	Readthrough_normalized	Mean.RFP	Mean.GFP	Measurement	Mean.RFP of construct per Measurement	Mean.RFP of Measurements	SD of Mean.RFP of Constructs per Measurement	Mean.GFP of construct per Measurement	Mean.GFP of Measurements	SD of Mean.GFP of Constructs per Measurement
FCS3Exported_2023-06-29-13.fcs	PST1655_MDH1	0.139376	4.17911	9458.16	446.796	2023-06-29	4140.98	5355.57	1976.61	429.549	380.221	60.9009
FCS3Exported_2023-06-29-14.fcs	PST1655_MDH1	0.300255	9.00297	4010.67	420.081	2023-06-29
FCS3Exported_2023-06-29-15.fcs	PST1655_MDH1	0.297993	8.93515	4271.28	439.018	2023-06-29
FCS3Exported_2023-06-23-13.fcs	PST1655_MDH1	0.360588	10.812	5006.4	501.024	2023-06-23	4785.63			469.158
FCS3Exported_2023-06-23-14.fcs	PST1655_MDH1	0.302318	9.06483	5157.8	415.88	2023-06-23
FCS3Exported_2023-06-23-15.fcs	PST1655_MDH1	0.336814	10.0992	4192.7	490.571	2023-06-23
FCS3Exported_2023-06-22-13.fcs	PST1655_MDH1	0.222676	6.67681	5840.1	454.363	2023-06-22	5185.79			408.299
FCS3Exported_2023-06-22-14.fcs	PST1655_MDH1	0.231226	6.93319	4585.78	355.273	2023-06-22
FCS3Exported_2023-06-22-15.fcs	PST1655_MDH1	0.244697	7.33708	5131.49	415.26	2023-06-22
FCS3Exported_2023-06-16_at_01-16-55pm-13.fcs	PST1655_MDH1	0.326028	9.77577	3032.19	351.917	2023-06-16	3302.23			327.824
FCS3Exported_2023-06-16_at_01-16-55pm-14.fcs	PST1655_MDH1	0.284416	8.52804	3902.75	328.038	2023-06-16
FCS3Exported_2023-06-16_at_01-16-55pm-15.fcs	PST1655_MDH1	0.305859	9.17101	2971.74	303.515	2023-06-16
FCS3Exported_2023-06-15_at_01-59-05pm-13.fcs	PST1655_MDH1	0.25879	7.75966	5023.23	424.74	2023-06-15	4377.43			392.472
FCS3Exported_2023-06-15_at_01-59-05pm-14.fcs	PST1655_MDH1	0.301005	9.02547	4084.42	393.405	2023-06-15
FCS3Exported_2023-06-15_at_01-59-05pm-15.fcs	PST1655_MDH1	0.270309	8.10504	4024.63	359.271	2023-06-15
FCS3Exported_2023-06-07_at_01-09-49pm-13.fcs	PST1655_MDH1	0.234828	5.71182	2067.5	239.299	2023-06-07	3796.46			356.484
FCS3Exported_2023-06-07_at_01-09-49pm-14.fcs	PST1655_MDH1	0.309642	7.53154	5564.38	487.138	2023-06-07
FCS3Exported_2023-06-07_at_01-09-49pm-15.fcs	PST1655_MDH1	0.305828	7.43878	3757.49	343.016	2023-06-07
FCS3Exported_2022-12-08_at_02-44-21pm-25.fcs	PST1655_MDH1	0.131134	7.99665	5797.84	231.627	2022-12-08	6591.16			261.241
FCS3Exported_2022-12-08_at_02-44-21pm-26.fcs	PST1655_MDH1	0.149479	9.11535	6580.84	266.836	2022-12-08
FCS3Exported_2022-12-08_at_02-44-21pm-27.fcs	PST1655_MDH1	0.12653	7.71587	7394.79	285.259	2022-12-08
2022-11-18_at_01-57-13pm_004-07.fcs	PST1655_MDH1	0.111346	5.78295	9851.2	419.013	2022-11-18	9771.19			408.332
2022-11-18_at_01-57-13pm_004-15.fcs	PST1655_MDH1	0.110629	5.74571	9988.51	409.345	2022-11-18
2022-11-18_at_01-57-13pm_004-23.fcs	PST1655_MDH1	0.107803	5.59891	9473.87	396.637	2022-11-18
FCS3Exported_2022-11-17_at_02-50-00pm-07.fcs	PST1655_MDH1	0.651038	27.4431	5822.56	472.141	2022-11-17	6249.27			368.632
FCS3Exported_2022-11-17_at_02-50-00pm-15.fcs	PST1655_MDH1	0.189125	7.97216	6171	323.444	2022-11-17
FCS3Exported_2022-11-17_at_02-50-00pm-23.fcs	PST1655_MDH1	0.197037	8.30567	6754.26	310.311	2022-11-17
FCS3Exported_2023-06-29-16.fcs	PST1655_MDH1 G418	0.696669	20.8892	1968.1	655.456	2023-06-29	2084.39	3223.94	2129.27	667.668	602.328	104.246
FCS3Exported_2023-06-29-17.fcs	PST1655_MDH1 G418	0.66742	20.0122	1850.89	615.374	2023-06-29
FCS3Exported_2023-06-29-18.fcs	PST1655_MDH1 G418	0.729528	21.8745	2434.16	719.961	2023-06-29
FCS3Exported_2023-06-23-16.fcs	PST1655_MDH1 G418	0.817696	24.5181	2539.21	782.857	2023-06-23	2472.06			713.574
FCS3Exported_2023-06-23-17.fcs	PST1655_MDH1 G418	0.742268	22.2565	2437.72	668.261	2023-06-23
FCS3Exported_2023-06-23-18.fcs	PST1655_MDH1 G418	0.787023	23.5984	2439.23	689.604	2023-06-23
FCS3Exported_2023-06-22-16.fcs	PST1655_MDH1 G418	0.713766	21.4019	1768.35	588.239	2023-06-22	2047.22			636.083
FCS3Exported_2023-06-22-17.fcs	PST1655_MDH1 G418	0.786576	23.585	2173.09	695.251	2023-06-22
FCS3Exported_2023-06-22-18.fcs	PST1655_MDH1 G418	0.734546	22.0249	2200.23	624.758	2023-06-22
FCS3Exported_2023-06-16_at_01-16-55pm-16.fcs	PST1655_MDH1 G418	0.742473	22.2626	1233.06	483.437	2023-06-16	1373.76			464.987
FCS3Exported_2023-06-16_at_01-16-55pm-17.fcs	PST1655_MDH1 G418	0.728335	21.8387	1396.37	428.412	2023-06-16
FCS3Exported_2023-06-16_at_01-16-55pm-18.fcs	PST1655_MDH1 G418	0.797433	23.9105	1491.85	483.11	2023-06-16
FCS3Exported_2023-06-15_at_01-59-05pm-16.fcs	PST1655_MDH1 G418	0.689611	20.6776	1637.53	543.026	2023-06-15	1418.2			542.684
FCS3Exported_2023-06-15_at_01-59-05pm-17.fcs	PST1655_MDH1 G418	0.747736	22.4204	1090.97	477.238	2023-06-15
FCS3Exported_2023-06-15_at_01-59-05pm-18.fcs	PST1655_MDH1 G418	0.835914	25.0644	1526.1	607.787	2023-06-15
FCS3Exported_2023-06-07_at_01-09-49pm-16.fcs	PST1655_MDH1 G418	0.826642	20.1067	2850.77	1087.74	2023-06-07	1981.42			696.957
FCS3Exported_2023-06-07_at_01-09-49pm-17.fcs	PST1655_MDH1 G418	0.706639	17.1879	1819.66	519.077	2023-06-07
FCS3Exported_2023-06-07_at_01-09-49pm-18.fcs	PST1655_MDH1 G418	0.811175	19.7305	1273.83	484.05	2023-06-07
FCS3Exported_2022-12-08_at_02-44-21pm-28.fcs	PST1655_MDH1 G418	0.38951	23.7526	5131.12	485.008	2022-12-08	5001.2			444.612
FCS3Exported_2022-12-08_at_02-44-21pm-29.fcs	PST1655_MDH1 G418	0.326798	19.9284	4138.11	398.716	2022-12-08
FCS3Exported_2022-12-08_at_02-44-21pm-30.fcs	PST1655_MDH1 G418	0.290008	17.6849	5734.36	450.112	2022-12-08
2022-11-18_at_01-57-13pm_004-08.fcs	PST1655_MDH1 G418	0.221279	11.4925	8105.88	710.99	2022-11-18	7432.5			703.574
2022-11-18_at_01-57-13pm_004-16.fcs	PST1655_MDH1 G418	0.281249	14.6071	7034.42	698.795	2022-11-18
2022-11-18_at_01-57-13pm_004-24.fcs	PST1655_MDH1 G418	0.27808	14.4425	7157.19	700.936	2022-11-18
FCS3Exported_2022-11-17_at_02-50-00pm-08.fcs	PST1655_MDH1 G418	0.310788	13.1006	5500.51	574.596	2022-11-17	5204.68			550.811
FCS3Exported_2022-11-17_at_02-50-00pm-16.fcs	PST1655_MDH1 G418	0.326382	13.7579	5233.09	535.345	2022-11-17
FCS3Exported_2022-11-17_at_02-50-00pm-24.fcs	PST1655_MDH1 G418	0.456825	19.2565	4880.45	542.491	2022-11-17
FCS3Exported_2022-12-08_at_02-44-21pm-37.fcs	PST3125_MDH1_-9,-8	0.358576	21.8662	3062.16	299.08	2022-12-08	3011.84	3925.68	995.442	274.145	355.752	77.2512
FCS3Exported_2022-12-08_at_02-44-21pm-38.fcs	PST3125_MDH1_-9,-8	0.315964	19.2677	3317.24	282.555	2022-12-08
FCS3Exported_2022-12-08_at_02-44-21pm-39.fcs	PST3125_MDH1_-9,-8	0.268461	16.3709	2656.13	265.735	2022-12-08
2022-11-18_at_01-57-13pm_004-09.fcs	PST3125_MDH1_-9,-8	0.285437	14.8246	5194.8	473.143	2022-11-18	4986.4			427.748
2022-11-18_at_01-57-13pm_004-10.fcs	PST3125_MDH1_-9,-8	0.263811	13.7014	5213.7	424.822	2022-11-18
2022-11-18_at_01-57-13pm_004-11.fcs	PST3125_MDH1_-9,-8	0.285119	14.8081	4550.71	385.279	2022-11-18
FCS3Exported_2022-11-17_at_02-50-00pm-09.fcs	PST3125_MDH1_-9,-8	0.310391	13.0838	4190.81	403.253	2022-11-17	3778.8			365.362
FCS3Exported_2022-11-17_at_02-50-00pm-10.fcs	PST3125_MDH1_-9,-8	0.321574	13.5552	3607.8	320.805	2022-11-17
FCS3Exported_2022-11-17_at_02-50-00pm-11.fcs	PST3125_MDH1_-9,-8	3.09672	130.535	3537.79	372.029	2022-11-17
FCS3Exported_2022-12-08_at_02-44-21pm-40.fcs	PST3125_MDH1_-9,-8 G418	0.74534	45.4514	2174.71	514.885	2022-12-08	2154.5	2166.44	434.823	559.206	592.829	126.657
FCS3Exported_2022-12-08_at_02-44-21pm-41.fcs	PST3125_MDH1_-9,-8 G418	0.729338	44.4756	1874.73	584.615	2022-12-08
FCS3Exported_2022-12-08_at_02-44-21pm-42.fcs	PST3125_MDH1_-9,-8 G418	0.6686	40.7717	2414.05	578.118	2022-12-08
2022-11-18_at_01-57-13pm_004-12.fcs	PST3125_MDH1_-9,-8 G418	0.810218	42.0799	2389.27	715.464	2022-11-18	2607.11			732.905
2022-11-18_at_01-57-13pm_004-13.fcs	PST3125_MDH1_-9,-8 G418	0.730851	37.9579	2961.65	844.866	2022-11-18
2022-11-18_at_01-57-13pm_004-14.fcs	PST3125_MDH1_-9,-8 G418	0.826467	42.9239	2470.42	638.385	2022-11-18
FCS3Exported_2022-11-17_at_02-50-00pm-12.fcs	PST3125_MDH1_-9,-8 G418	0.873989	36.8411	1634.14	495.116	2022-11-17	1737.71			486.376
FCS3Exported_2022-11-17_at_02-50-00pm-13.fcs	PST3125_MDH1_-9,-8 G418	1.05853	44.62	1700.15	465.99	2022-11-17
FCS3Exported_2022-11-17_at_02-50-00pm-14.fcs	PST3125_MDH1_-9,-8 G418	0.931803	39.2781	1878.85	498.023	2022-11-17
FCS3Exported_2023-06-16_at_01-16-55pm-25.fcs	PST3190_MDH1_-9	0.072375	2.17012	4495.95	176.618	2023-06-16	3642.8	4643.47	911.906	136.094	215.169	82.0139
FCS3Exported_2023-06-16_at_01-16-55pm-26.fcs	PST3190_MDH1_-9	0.0460742	1.38151	3310.44	127.185	2023-06-16
FCS3Exported_2023-06-16_at_01-16-55pm-27.fcs	PST3190_MDH1_-9	0.0490996	1.47222	3121.99	104.48	2023-06-16
FCS3Exported_2023-06-15_at_01-59-05pm-25.fcs	PST3190_MDH1_-9	0.0494725	1.4834	4976.17	180.713	2023-06-15	4859.99			209.575
FCS3Exported_2023-06-15_at_01-59-05pm-26.fcs	PST3190_MDH1_-9	0.0717049	2.15003	4525.62	194.511	2023-06-15
FCS3Exported_2023-06-15_at_01-59-05pm-27.fcs	PST3190_MDH1_-9	0.097553	2.92507	5078.18	253.502	2023-06-15
FCS3Exported_2023-06-07_at_01-09-49pm-25.fcs	PST3190_MDH1_-9	0.112501	2.73641	4825.08	292.647	2023-06-07	5427.64			299.836
FCS3Exported_2023-06-07_at_01-09-49pm-26.fcs	PST3190_MDH1_-9	0.11081	2.69528	5683.71	301.539	2023-06-07
FCS3Exported_2023-06-07_at_01-09-49pm-27.fcs	PST3190_MDH1_-9	0.0988109	2.40342	5774.12	305.322	2023-06-07
FCS3Exported_2023-06-16_at_01-16-55pm-28.fcs	PST3190_MDH1_-9 G418	0.283887	8.51219	3388.97	411.516	2023-06-16	3042.61	2945.78	232.215	275.79	435.631	138.587
FCS3Exported_2023-06-16_at_01-16-55pm-29.fcs	PST3190_MDH1_-9 G418	0.247212	7.41252	2626.19	243.278	2023-06-16
FCS3Exported_2023-06-16_at_01-16-55pm-30.fcs	PST3190_MDH1_-9 G418	0.656756	19.6924	3112.67	308.303	2023-06-16
FCS3Exported_2023-06-15_at_01-59-05pm-28.fcs	PST3190_MDH1_-9 G418	0.355352	10.655	2859.48	432.747	2023-06-15	3113.91			508.862
FCS3Exported_2023-06-15_at_01-59-05pm-29.fcs	PST3190_MDH1_-9 G418	0.487458	14.6161	2841.04	521.291	2023-06-15
FCS3Exported_2023-06-15_at_01-59-05pm-30.fcs	PST3190_MDH1_-9 G418	0.322511	9.6703	3641.2	572.549	2023-06-15
FCS3Exported_2023-06-07_at_01-09-49pm-28.fcs	PST3190_MDH1_-9 G418	0.331506	8.06335	2965.63	498.359	2023-06-07	2680.82			522.24
FCS3Exported_2023-06-07_at_01-09-49pm-29.fcs	PST3190_MDH1_-9 G418	0.558556	13.586	2225.64	520.402	2023-06-07
FCS3Exported_2023-06-07_at_01-09-49pm-30.fcs	PST3190_MDH1_-9 G418	0.435054	10.582	2851.18	547.957	2023-06-07
FCS3Exported_2023-06-16_at_01-16-55pm-37.fcs	PST3191_MDH1_-8	0.229508	6.88168	3850.03	318.691	2023-06-16	3864.44	4601.05	666.619	291.601	359.566	72.2059
FCS3Exported_2023-06-16_at_01-16-55pm-38.fcs	PST3191_MDH1_-8	0.152499	4.57258	3978.84	269.046	2023-06-16
FCS3Exported_2023-06-16_at_01-16-55pm-39.fcs	PST3191_MDH1_-8	0.221243	6.63385	3764.43	287.067	2023-06-16
FCS3Exported_2023-06-15_at_01-59-05pm-37.fcs	PST3191_MDH1_-8	0.123061	3.6899	5302.34	312.773	2023-06-15	5162.83			351.724
FCS3Exported_2023-06-15_at_01-59-05pm-38.fcs	PST3191_MDH1_-8	0.199708	5.98812	5123	387.38	2023-06-15
FCS3Exported_2023-06-15_at_01-59-05pm-39.fcs	PST3191_MDH1_-8	0.176282	5.28571	5063.14	355.018	2023-06-15
FCS3Exported_2023-06-07_at_01-09-49pm-37.fcs	PST3191_MDH1_-8	0.228499	5.55787	3659.76	330.876	2023-06-07	4775.89			435.373
FCS3Exported_2023-06-07_at_01-09-49pm-38.fcs	PST3191_MDH1_-8	0.226664	5.51325	5060.19	481.037	2023-06-07
FCS3Exported_2023-06-07_at_01-09-49pm-39.fcs	PST3191_MDH1_-8	0.234971	5.7153	5607.71	494.206	2023-06-07
FCS3Exported_2023-06-16_at_01-16-55pm-40.fcs	PST3191_MDH1_-8 G418	0.441098	13.2261	2108.84	409.382	2023-06-16	2224.98	2302.69	191.683	449.942	604.233	144.423
FCS3Exported_2023-06-16_at_01-16-55pm-41.fcs	PST3191_MDH1_-8 G418	0.494813	14.8367	2307.71	496.209	2023-06-16
FCS3Exported_2023-06-16_at_01-16-55pm-42.fcs	PST3191_MDH1_-8 G418	0.554634	16.6304	2258.4	444.236	2023-06-16
FCS3Exported_2023-06-15_at_01-59-05pm-40.fcs	PST3191_MDH1_-8 G418	0.532713	15.9731	2756.95	604.55	2023-06-15	2521.03			626.571
FCS3Exported_2023-06-15_at_01-59-05pm-41.fcs	PST3191_MDH1_-8 G418	0.627335	18.8103	2471.87	642.284	2023-06-15
FCS3Exported_2023-06-15_at_01-59-05pm-42.fcs	PST3191_MDH1_-8 G418	0.663266	19.8876	2334.27	632.879	2023-06-15
FCS3Exported_2023-06-07_at_01-09-49pm-40.fcs	PST3191_MDH1_-8 G418	0.606595	14.7545	2008.38	602.346	2023-06-07	2162.07			736.184
FCS3Exported_2023-06-07_at_01-09-49pm-41.fcs	PST3191_MDH1_-8 G418	0.610965	14.8608	2569.47	785.002	2023-06-07
FCS3Exported_2023-06-07_at_01-09-49pm-42.fcs	PST3191_MDH1_-8 G418	0.713242	17.3485	1908.35	821.206	2023-06-07
FCS3Exported_2022-12-08_at_02-44-21pm-49.fcs	PST3100_MDH1_-6,-5	0.0208614	1.27215	4490.3	69.9238	2022-12-08	4554.7	5340.79	826.842	74.1683	134.798	52.5275
FCS3Exported_2022-12-08_at_02-44-21pm-50.fcs	PST3100_MDH1_-6,-5	0.0175677	1.07129	4256.44	63.3634	2022-12-08
FCS3Exported_2022-12-08_at_02-44-21pm-51.fcs	PST3100_MDH1_-6,-5	0.0150269	0.91635	4917.37	84.9732	2022-12-08
FCS3Exported_2022-11-10_at_03-20-20pm-07.fcs	PST3100_MDH1_-6,-5	0.0429811	2.10427	5639.99	163.257	2022-11-11	6203.1			166.601
FCS3Exported_2022-11-10_at_03-20-20pm-08.fcs	PST3100_MDH1_-6,-5	0.0395838	1.93794	6568.27	164.322	2022-11-11
FCS3Exported_2022-11-10_at_03-20-20pm-09.fcs	PST3100_MDH1_-6,-5	0.0555252	2.7184	6401.05	172.223	2022-11-11
FCS3Exported_2022-11-04_at_02-18-47pm-01.fcs	PST3100_MDH1_-6,-5	0.0639548	1.03505	5416.23	153.54	2022-11-04	5264.55			163.624
FCS3Exported_2022-11-04_at_02-18-47pm-02.fcs	PST3100_MDH1_-6,-5	0.0786131	1.27228	5480.89	183.871	2022-11-04
FCS3Exported_2022-11-04_at_02-18-47pm-03.fcs	PST3100_MDH1_-6,-5	0.0504836	0.817032	4896.54	153.46	2022-11-04
FCS3Exported_2022-12-08_at_02-44-21pm-52.fcs	PST3100_MDH1_-6,-5 G418	0.10126	6.17493	3914.27	188.89	2022-12-08	4188.82	3962.49	1156.87	204.839	344.615	136.152
FCS3Exported_2022-12-08_at_02-44-21pm-53.fcs	PST3100_MDH1_-6,-5 G418	0.157561	9.60819	4463.36	360.753	2022-12-08
FCS3Exported_2022-12-08_at_02-44-21pm-54.fcs	PST3100_MDH1_-6,-5 G418					2022-12-08
FCS3Exported_2022-11-10_at_03-20-20pm-10.fcs	PST3100_MDH1_-6,-5 G418	0.147321	7.21252	5105.25	384.611	2022-11-11	4989.47			352.179
FCS3Exported_2022-11-10_at_03-20-20pm-11.fcs	PST3100_MDH1_-6,-5 G418	0.121887	5.96734	4763.42	315.612	2022-11-11
FCS3Exported_2022-11-10_at_03-20-20pm-12.fcs	PST3100_MDH1_-6,-5 G418	0.137227	6.71837	5099.73	356.314	2022-11-11
FCS3Exported_2022-11-04_at_02-18-47pm-04.fcs	PST3100_MDH1_-6,-5 G418	0.449017	7.26693	2721.82	512.22	2022-11-04	2709.18			476.827
FCS3Exported_2022-11-04_at_02-18-47pm-05.fcs	PST3100_MDH1_-6,-5 G418	0.480305	7.7733	2425.51	466.742	2022-11-04
FCS3Exported_2022-11-04_at_02-18-47pm-06.fcs	PST3100_MDH1_-6,-5 G418	0.437109	7.07421	2980.22	451.52	2022-11-04
FCS3Exported_2023-06-16_at_01-16-55pm-49.fcs	PST3192_MDH1_-6	0.203089	6.08951	4316.32	313.619	2023-06-16	4061.87	5178.29	1058.87	276.964	344.246	72.6532
FCS3Exported_2023-06-16_at_01-16-55pm-50.fcs	PST3192_MDH1_-6	0.173067	5.18931	4020.4	270.677	2023-06-16
FCS3Exported_2023-06-16_at_01-16-55pm-51.fcs	PST3192_MDH1_-6	0.173172	5.19245	3848.88	246.595	2023-06-16
FCS3Exported_2023-06-15_at_01-59-05pm-49.fcs	PST3192_MDH1_-6	0.121304	3.63723	5736.94	324.926	2023-06-15	5304.76			334.489
FCS3Exported_2023-06-15_at_01-59-05pm-50.fcs	PST3192_MDH1_-6	0.184073	5.51931	4784.35	332.715	2023-06-15
FCS3Exported_2023-06-15_at_01-59-05pm-51.fcs	PST3192_MDH1_-6	0.169968	5.0964	5393	345.826	2023-06-15
FCS3Exported_2023-06-07_at_01-09-49pm-49.fcs	PST3192_MDH1_-6	0.163077	3.9666	5528.07	458.763	2023-06-07	6168.24			421.284
FCS3Exported_2023-06-07_at_01-09-49pm-50.fcs	PST3192_MDH1_-6	0.165688	4.03011	5239.23	358.076	2023-06-07
FCS3Exported_2023-06-07_at_01-09-49pm-51.fcs	PST3192_MDH1_-6	0.15426	3.75212	7737.41	447.013	2023-06-07
FCS3Exported_2023-06-16_at_01-16-55pm-52.fcs	PST3192_MDH1_-6 G418	0.631348	18.9306	1798.18	504.016	2023-06-16	2169.74	2093.07	146.106	490.275	583.502	89.1258
FCS3Exported_2023-06-16_at_01-16-55pm-53.fcs	PST3192_MDH1_-6 G418	0.565999	16.9711	1943.85	445.762	2023-06-16
FCS3Exported_2023-06-16_at_01-16-55pm-54.fcs	PST3192_MDH1_-6 G418	0.782877	23.4741	2767.21	534.788	2023-06-16
FCS3Exported_2023-06-15_at_01-59-05pm-52.fcs	PST3192_MDH1_-6 G418	0.732021	21.9492	2008.22	599.53	2023-06-15	1924.58			592.367
FCS3Exported_2023-06-15_at_01-59-05pm-53.fcs	PST3192_MDH1_-6 G418	0.745546	22.3548	1712.8	586.239	2023-06-15
FCS3Exported_2023-06-15_at_01-59-05pm-54.fcs	PST3192_MDH1_-6 G418	0.722067	21.6507	2052.73	591.333	2023-06-15
FCS3Exported_2023-06-07_at_01-09-49pm-52.fcs	PST3192_MDH1_-6 G418	0.688838	16.7549	2757.77	762.566	2023-06-07	2184.87			667.864
FCS3Exported_2023-06-07_at_01-09-49pm-53.fcs	PST3192_MDH1_-6 G418	0.755849	18.3848	1908.9	519.802	2023-06-07
FCS3Exported_2023-06-07_at_01-09-49pm-54.fcs	PST3192_MDH1_-6 G418	0.807202	19.6339	1887.94	721.224	2023-06-07
FCS3Exported_2023-06-16_at_01-16-55pm-61.fcs	PST3193_MDH1_-5	0.29599	8.87508	3479.39	367.366	2023-06-16	3260.7	4397.71	1186.07	329.367	386.985	55.585
FCS3Exported_2023-06-16_at_01-16-55pm-62.fcs	PST3193_MDH1_-5	0.275257	8.25342	3252.64	330.353	2023-06-16
FCS3Exported_2023-06-16_at_01-16-55pm-63.fcs	PST3193_MDH1_-5	0.307978	9.23455	3050.06	290.382	2023-06-16
FCS3Exported_2023-06-15_at_01-59-05pm-61.fcs	PST3193_MDH1_-5	0.263486	7.90048	4846.63	389.222	2023-06-15	4305.03			391.303
FCS3Exported_2023-06-15_at_01-59-05pm-62.fcs	PST3193_MDH1_-5	0.2713	8.13478	3723.45	343.48	2023-06-15
FCS3Exported_2023-06-15_at_01-59-05pm-63.fcs	PST3193_MDH1_-5	0.310349	9.30562	4344.99	441.206	2023-06-15
FCS3Exported_2023-06-07_at_01-09-49pm-61.fcs	PST3193_MDH1_-5	0.259325	6.30766	6586.89	442.921	2023-06-07	5627.4			440.285
FCS3Exported_2023-06-07_at_01-09-49pm-62.fcs	PST3193_MDH1_-5	0.23056	5.608	5133.9	429.616	2023-06-07
FCS3Exported_2023-06-07_at_01-09-49pm-63.fcs	PST3193_MDH1_-5	0.234551	5.70507	5161.41	448.319	2023-06-07
FCS3Exported_2023-06-16_at_01-16-55pm-64.fcs	PST3193_MDH1_-5 G418	0.906828	27.1907	1259.48	546.952	2023-06-16	1378.29	1466.98	134.364	567.671	673.262	91.5029
FCS3Exported_2023-06-16_at_01-16-55pm-65.fcs	PST3193_MDH1_-5 G418	0.862972	25.8757	1307.7	579.805	2023-06-16
FCS3Exported_2023-06-16_at_01-16-55pm-66.fcs	PST3193_MDH1_-5 G418	1.03533	31.0439	1567.69	576.256	2023-06-16
FCS3Exported_2023-06-15_at_01-59-05pm-64.fcs	PST3193_MDH1_-5 G418	0.937161	28.1002	1451.05	649.077	2023-06-15	1621.57			722.791
FCS3Exported_2023-06-15_at_01-59-05pm-65.fcs	PST3193_MDH1_-5 G418	0.962825	28.8697	1653.19	712.896	2023-06-15
FCS3Exported_2023-06-15_at_01-59-05pm-66.fcs	PST3193_MDH1_-5 G418	1.04178	31.2372	1760.47	806.399	2023-06-15
FCS3Exported_2023-06-07_at_01-09-49pm-64.fcs	PST3193_MDH1_-5 G418	0.733703	17.8461	1346.55	675.514	2023-06-07	1401.07			729.325
FCS3Exported_2023-06-07_at_01-09-49pm-65.fcs	PST3193_MDH1_-5 G418	0.818403	19.9063	2019.96	942.127	2023-06-07
FCS3Exported_2023-06-07_at_01-09-49pm-66.fcs	PST3193_MDH1_-5 G418	1.05829	25.7412	836.717	570.334	2023-06-07
FCS3Exported_2022-12-08_at_02-44-21pm-61.fcs	PST3101_MDH1_-3	0.0177892	1.0848	4404.34	63.571	2022-12-08	4267.73	5236.03	1525.78	65.061	127.274	56.8067
FCS3Exported_2022-12-08_at_02-44-21pm-62.fcs	PST3101_MDH1_-3	0.0159839	0.97471	4522.4	60.9647	2022-12-08
FCS3Exported_2022-12-08_at_02-44-21pm-63.fcs	PST3101_MDH1_-3	0.488477	29.7877	3876.45	69.1573	2022-12-08
FCS3Exported_2022-11-10_at_03-20-20pm-13.fcs	PST3101_MDH1_-3	0.0406291	1.98912	7466.83	157.134	2022-11-11	6994.85			140.378
FCS3Exported_2022-11-10_at_03-20-20pm-14.fcs	PST3101_MDH1_-3	0.0364214	1.78312	6729.42	127.515	2022-11-11
FCS3Exported_2022-11-10_at_03-20-20pm-15.fcs	PST3101_MDH1_-3	0.0353721	1.73175	6788.31	136.485	2022-11-11
FCS3Exported_2022-11-04_at_02-18-47pm-07.fcs	PST3101_MDH1_-3	0.0697615	1.12903	3558.82	154.777	2022-11-04	4445.5			176.384
FCS3Exported_2022-11-04_at_02-18-47pm-08.fcs	PST3101_MDH1_-3	1.26823	20.5252	5661.81	248.107	2022-11-04
FCS3Exported_2022-11-04_at_02-18-47pm-09.fcs	PST3101_MDH1_-3	0.0650585	1.05291	4115.87	126.269	2022-11-04
FCS3Exported_2022-12-08_at_02-44-21pm-64.fcs	PST3101_MDH1_-3 G418	0.0920324	5.6122	4052.16	228.949	2022-12-08	4289.22	4544.01	1708.74	232.525	361.843	114.002
FCS3Exported_2022-12-08_at_02-44-21pm-65.fcs	PST3101_MDH1_-3 G418	0.0799309	4.87424	4071.67	198.113	2022-12-08
FCS3Exported_2022-12-08_at_02-44-21pm-66.fcs	PST3101_MDH1_-3 G418	0.0873004	5.32364	4743.85	270.513	2022-12-08
FCS3Exported_2022-11-10_at_03-20-20pm-16.fcs	PST3101_MDH1_-3 G418	0.128968	6.31402	6119.16	393.51	2022-11-11	6365.83			405.191
FCS3Exported_2022-11-10_at_03-20-20pm-17.fcs	PST3101_MDH1_-3 G418	0.099511	4.87186	6379.54	391.482	2022-11-11
FCS3Exported_2022-11-10_at_03-20-20pm-18.fcs	PST3101_MDH1_-3 G418	0.11951	5.85098	6598.79	430.58	2022-11-11
FCS3Exported_2022-11-04_at_02-18-47pm-10.fcs	PST3101_MDH1_-3 G418	0.454941	7.36281	2374.47	304.765	2022-11-04	2976.97			447.813
FCS3Exported_2022-11-04_at_02-18-47pm-11.fcs	PST3101_MDH1_-3 G418	0.668035	10.8115	3226.78	486.698	2022-11-04
FCS3Exported_2022-11-04_at_02-18-47pm-12.fcs	PST3101_MDH1_-3 G418	1.81127	29.3137	3329.64	551.977	2022-11-04
FCS3Exported_2022-12-08_at_02-44-21pm-73.fcs	PST3102_MDH1_+8	0.32754	19.9736	3913.21	325.475	2022-12-08	4015.29	4491.04	807.428	331.476	389.125	108.737
FCS3Exported_2022-12-08_at_02-44-21pm-74.fcs	PST3102_MDH1_+8	0.308679	18.8235	4580.8	379.203	2022-12-08
FCS3Exported_2022-12-08_at_02-44-21pm-75.fcs	PST3102_MDH1_+8	0.281184	17.1468	3551.87	289.751	2022-12-08
FCS3Exported_2022-11-10_at_03-20-20pm-19.fcs	PST3102_MDH1_+8	0.336413	16.4701	5878.11	534.126	2022-11-11	5423.31			514.547
FCS3Exported_2022-11-10_at_03-20-20pm-20.fcs	PST3102_MDH1_+8	0.380196	18.6136	5005.35	522.854	2022-11-11
FCS3Exported_2022-11-10_at_03-20-20pm-21.fcs	PST3102_MDH1_+8	0.350366	17.1532	5386.48	486.661	2022-11-11
FCS3Exported_2022-11-04_at_02-18-47pm-13.fcs	PST3102_MDH1_+8	0.381585	6.17561	3476.9	290.837	2022-11-04	4034.52			321.351
FCS3Exported_2022-11-04_at_02-18-47pm-14.fcs	PST3102_MDH1_+8	0.29438	4.76427	5381.39	380.1	2022-11-04
FCS3Exported_2022-11-04_at_02-18-47pm-15.fcs	PST3102_MDH1_+8	0.402846	6.51969	3245.27	293.115	2022-11-04
FCS3Exported_2022-12-08_at_02-44-21pm-76.fcs	PST3102_MDH1_+8 G418	0.739478	45.0939	2375.39	644.137	2022-12-08	2078.66	2508.6	924.377	534.469	623.505	136.941
FCS3Exported_2022-12-08_at_02-44-21pm-77.fcs	PST3102_MDH1_+8 G418	0.7384	45.0282	1572.74	510.135	2022-12-08
FCS3Exported_2022-12-08_at_02-44-21pm-78.fcs	PST3102_MDH1_+8 G418	0.656324	40.0231	2287.86	558.802	2022-12-08
FCS3Exported_2022-11-10_at_03-20-20pm-22.fcs	PST3102_MDH1_+8 G418	0.65426	32.0312	3408.88	783.131	2022-11-11	3569.64			781.192
FCS3Exported_2022-11-10_at_03-20-20pm-23.fcs	PST3102_MDH1_+8 G418	0.662141	32.4171	3640.8	811.256	2022-11-11
FCS3Exported_2022-11-10_at_03-20-20pm-24.fcs	PST3102_MDH1_+8 G418	0.581823	28.4849	3659.23	749.189	2022-11-11
FCS3Exported_2022-11-04_at_02-18-47pm-16.fcs	PST3102_MDH1_+8 G418	0.98526	15.9455	1976.63	544.731	2022-11-04	1877.49			554.855
FCS3Exported_2022-11-04_at_02-18-47pm-17.fcs	PST3102_MDH1_+8 G418	1.12919	18.2749	1732.2	554.286	2022-11-04
FCS3Exported_2022-11-04_at_02-18-47pm-18.fcs	PST3102_MDH1_+8 G418	0.939174	15.1997	1923.63	565.548	2022-11-04
FCS3Exported_2022-12-08_at_02-44-21pm-85.fcs	PST3103_MDH1_+11,+12	0.664251	40.5065	3266.64	411.764	2022-12-08	3792.53	4380.54	882.581	464.1	547.272	135.44
FCS3Exported_2022-12-08_at_02-44-21pm-86.fcs	PST3103_MDH1_+11,+12	0.413818	25.235	4003.01	499.801	2022-12-08
FCS3Exported_2022-12-08_at_02-44-21pm-87.fcs	PST3103_MDH1_+11,+12	0.377094	22.9955	4107.93	480.736	2022-12-08
FCS3Exported_2022-11-10_at_03-20-20pm-25.fcs	PST3103_MDH1_+11,+12	0.414899	20.3126	5591.2	681.997	2022-11-11	5395.4			703.556
FCS3Exported_2022-11-10_at_03-20-20pm-26.fcs	PST3103_MDH1_+11,+12	0.436837	21.3866	4873.24	675.264	2022-11-11
FCS3Exported_2022-11-10_at_03-20-20pm-27.fcs	PST3103_MDH1_+11,+12	0.479331	23.4671	5721.78	753.408	2022-11-11
FCS3Exported_2022-11-04_at_02-18-47pm-19.fcs	PST3103_MDH1_+11,+12	0.648499	10.4954	3545.13	442.216	2022-11-04	3953.7			474.159
FCS3Exported_2022-11-04_at_02-18-47pm-20.fcs	PST3103_MDH1_+11,+12	0.522264	8.45237	4819.56	513.961	2022-11-04
FCS3Exported_2022-11-04_at_02-18-47pm-21.fcs	PST3103_MDH1_+11,+12	1.1279	18.254	3496.42	466.301	2022-11-04
FCS3Exported_2022-12-08_at_02-44-21pm-88.fcs	PST3103_MDH1_+11,+12 G418	0.897849	54.7515	2086.75	952.324	2022-12-08	2409.01	2577.91	1010.33	822.454	853.623	163.257
FCS3Exported_2022-12-08_at_02-44-21pm-89.fcs	PST3103_MDH1_+11,+12 G418	0.761369	46.4289	2200.53	766.807	2022-12-08
FCS3Exported_2022-12-08_at_02-44-21pm-90.fcs	PST3103_MDH1_+11,+12 G418	0.658872	40.1785	2939.76	748.232	2022-12-08
FCS3Exported_2022-11-10_at_03-20-20pm-28.fcs	PST3103_MDH1_+11,+12 G418	0.807344	39.5259	3364.17	1090.47	2022-11-11	3662.05			1030.22
FCS3Exported_2022-11-10_at_03-20-20pm-29.fcs	PST3103_MDH1_+11,+12 G418	0.758565	37.1378	3228.49	974.815	2022-11-11
FCS3Exported_2022-11-10_at_03-20-20pm-30.fcs	PST3103_MDH1_+11,+12 G418	0.640442	31.3547	4393.48	1025.37	2022-11-11
FCS3Exported_2022-11-04_at_02-18-47pm-22.fcs	PST3103_MDH1_+11,+12 G418	1.43743	23.2635	1585.49	691.597	2022-11-04	1662.68			708.197
FCS3Exported_2022-11-04_at_02-18-47pm-23.fcs	PST3103_MDH1_+11,+12 G418	1.34281	21.7321	1555.6	727.609	2022-11-04
FCS3Exported_2022-11-04_at_02-18-47pm-24.fcs	PST3103_MDH1_+11,+12 G418	2.5815	41.7792	1846.94	705.385	2022-11-04
FCS3Exported_2023-06-16_at_01-16-55pm-73.fcs	PST3194_MDH1_+11	0.408431	12.2466	2728.19	400.161	2023-06-16	3093.12	3632.79	493.41	414.253	516.509	107.77
FCS3Exported_2023-06-16_at_01-16-55pm-74.fcs	PST3194_MDH1_+11	0.369629	11.0831	3870.45	449.507	2023-06-16
FCS3Exported_2023-06-16_at_01-16-55pm-75.fcs	PST3194_MDH1_+11	0.406935	12.2017	2680.73	378.999	2023-06-16
FCS3Exported_2023-06-15_at_01-59-05pm-73.fcs	PST3194_MDH1_+11	0.361676	10.8446	3763.11	465.581	2023-06-15	4060.81			506.22
FCS3Exported_2023-06-15_at_01-59-05pm-74.fcs	PST3194_MDH1_+11	0.378415	11.3466	4353.83	553.236	2023-06-15
FCS3Exported_2023-06-15_at_01-59-05pm-75.fcs	PST3194_MDH1_+11	0.383801	11.508	4065.48	499.841	2023-06-15
FCS3Exported_2023-06-07_at_01-09-49pm-73.fcs	PST3194_MDH1_+11	2.73566	66.5405	3701.68	640.952	2023-06-07	3744.45			629.054
FCS3Exported_2023-06-07_at_01-09-49pm-74.fcs	PST3194_MDH1_+11	0.314469	7.64895	4185.5	732.348	2023-06-07
FCS3Exported_2023-06-07_at_01-09-49pm-75.fcs	PST3194_MDH1_+11	0.38272	9.30904	3346.16	513.863	2023-06-07
FCS3Exported_2023-06-16_at_01-16-55pm-76.fcs	PST3194_MDH1_+11 G418	0.869579	26.0738	1606.89	602.424	2023-06-16	1749.25	1680.01	211.949	632.486	715.756	95.5115
FCS3Exported_2023-06-16_at_01-16-55pm-77.fcs	PST3194_MDH1_+11 G418	0.889446	26.6695	1609.35	597.913	2023-06-16
FCS3Exported_2023-06-16_at_01-16-55pm-78.fcs	PST3194_MDH1_+11 G418	0.889697	26.677	2031.51	697.122	2023-06-16
FCS3Exported_2023-06-15_at_01-59-05pm-76.fcs	PST3194_MDH1_+11 G418	0.978101	29.3278	1407.24	721.655	2023-06-15	1848.68			820.017
FCS3Exported_2023-06-15_at_01-59-05pm-77.fcs	PST3194_MDH1_+11 G418	0.97759	29.3125	1704.37	827.62	2023-06-15
FCS3Exported_2023-06-15_at_01-59-05pm-78.fcs	PST3194_MDH1_+11 G418	0.869962	26.0853	2434.43	910.777	2023-06-15
FCS3Exported_2023-06-07_at_01-09-49pm-76.fcs	PST3194_MDH1_+11 G418	0.835963	20.3335	1555.86	569.864	2023-06-07	1442.1			694.765
FCS3Exported_2023-06-07_at_01-09-49pm-77.fcs	PST3194_MDH1_+11 G418	2.86387	69.6591	1424.2	781.731	2023-06-07
FCS3Exported_2023-06-07_at_01-09-49pm-78.fcs	PST3194_MDH1_+11 G418	0.921951	22.425	1346.24	732.7	2023-06-07
FCS3Exported_2023-06-16_at_01-16-55pm-85.fcs	PST3195_MDH1_+12	0.380232	11.401	3329.74	404.124	2023-06-16	3544.92	3916.44	322.442	431.865	460.549	41.0605
FCS3Exported_2023-06-16_at_01-16-55pm-86.fcs	PST3195_MDH1_+12	0.356768	10.6975	3630.64	446.954	2023-06-16
FCS3Exported_2023-06-16_at_01-16-55pm-87.fcs	PST3195_MDH1_+12	0.42834	12.8435	3674.4	444.517	2023-06-16
FCS3Exported_2023-06-15_at_01-59-05pm-85.fcs	PST3195_MDH1_+12	0.29222	8.76204	4109.54	452.391	2023-06-15	4123.42			507.585
FCS3Exported_2023-06-15_at_01-59-05pm-86.fcs	PST3195_MDH1_+12	0.418111	12.5368	4622.98	623.66	2023-06-15
FCS3Exported_2023-06-15_at_01-59-05pm-87.fcs	PST3195_MDH1_+12	0.431678	12.9436	3637.75	446.704	2023-06-15
FCS3Exported_2023-06-07_at_01-09-49pm-85.fcs	PST3195_MDH1_+12	0.262061	6.37422	5434.15	445.037	2023-06-07	4080.97			442.198
FCS3Exported_2023-06-07_at_01-09-49pm-86.fcs	PST3195_MDH1_+12	0.304492	7.40627	4273.48	467.442	2023-06-07
FCS3Exported_2023-06-07_at_01-09-49pm-87.fcs	PST3195_MDH1_+12	0.278355	6.77053	2535.3	414.114	2023-06-07
FCS3Exported_2023-06-16_at_01-16-55pm-88.fcs	PST3195_MDH1_+12 G418	0.713305	21.388	2089.64	636.895	2023-06-16	2053.71	1994.74	237.604	702.639	746.99	68.5147
FCS3Exported_2023-06-16_at_01-16-55pm-89.fcs	PST3195_MDH1_+12 G418	0.819122	24.5609	1628.5	594.658	2023-06-16
FCS3Exported_2023-06-16_at_01-16-55pm-90.fcs	PST3195_MDH1_+12 G418	0.790792	23.7114	2443	810.619	2023-06-16
FCS3Exported_2023-06-15_at_01-59-05pm-88.fcs	PST3195_MDH1_+12 G418	0.774047	23.2093	1909.93	690.733	2023-06-15	2197.3			825.902
FCS3Exported_2023-06-15_at_01-59-05pm-89.fcs	PST3195_MDH1_+12 G418	0.770101	23.091	1880.81	735.01	2023-06-15
FCS3Exported_2023-06-15_at_01-59-05pm-90.fcs	PST3195_MDH1_+12 G418	0.865637	25.9556	2801.14	1051.96	2023-06-15
FCS3Exported_2023-06-07_at_01-09-49pm-88.fcs	PST3195_MDH1_+12 G418	0.725554	17.648	2491.62	681.262	2023-06-07	1733.2			712.43
FCS3Exported_2023-06-07_at_01-09-49pm-89.fcs	PST3195_MDH1_+12 G418	0.744856	18.1174	1146.9	556.921	2023-06-07
FCS3Exported_2023-06-07_at_01-09-49pm-90.fcs	PST3195_MDH1_+12 G418	0.943344	22.9453	1561.08	899.105	2023-06-07
FCS3Exported_2023-06-29-25.fcs	PST1653_LDHB	0.0184745	0.553948	13671.4	138.481	2023-06-29	11637.4	8338.73	3979.45	114.331	110.09	38.3701
FCS3Exported_2023-06-29-26.fcs	PST1653_LDHB	0.0189513	0.568242	10673.4	106.182	2023-06-29
FCS3Exported_2023-06-29-27.fcs	PST1653_LDHB	0.0128994	0.386782	10567.5	98.3286	2023-06-29
FCS3Exported_2023-06-23-25.fcs	PST1653_LDHB	0.0324799	0.973891	8295.74	115.676	2023-06-23	9710.33			137.128
FCS3Exported_2023-06-23-26.fcs	PST1653_LDHB	0.0309745	0.928752	10526.1	145.847	2023-06-23
FCS3Exported_2023-06-23-27.fcs	PST1653_LDHB	0.0336079	1.00771	10309.1	149.86	2023-06-23
FCS3Exported_2023-06-22-25.fcs	PST1653_LDHB	0.0302143	0.905957	14095.2	160.091	2023-06-22	13845.5			160.473
FCS3Exported_2023-06-22-26.fcs	PST1653_LDHB	0.0315803	0.946918	12622.9	169.007	2023-06-22
FCS3Exported_2023-06-22-27.fcs	PST1653_LDHB	0.022715	0.681096	14818.4	152.32	2023-06-22
FCS3Exported_2023-06-16_at_01-16-55pm-07.fcs	PST1653_LDHB	0.0720855	2.16144	3751.85	175.361	2023-06-16	4090.72			140.321
FCS3Exported_2023-06-16_at_01-16-55pm-08.fcs	PST1653_LDHB	0.0478218	1.43391	4184.66	160.565	2023-06-16
FCS3Exported_2023-06-16_at_01-16-55pm-09.fcs	PST1653_LDHB	0.0309301	0.927422	4335.67	85.0367	2023-06-16
FCS3Exported_2023-06-15_at_01-59-05pm-07.fcs	PST1653_LDHB	0.0592825	1.77755	4964.57	180.413	2025-06-15	4903.89			116.021
FCS3Exported_2023-06-15_at_01-59-05pm-08.fcs	PST1653_LDHB	0.0331501	0.993986	4942.49	90.8085	2023-06-15
FCS3Exported_2023-06-15_at_01-59-05pm-09.fcs	PST1653_LDHB	0.034193	1.02526	4804.61	76.8421	2023-06-15
FCS3Exported_2023-06-07_at_01-09-49pm-07.fcs	PST1653_LDHB	0.059316	1.44277	4688.95	89.5474	2023-06-07	4829.03			88.3936
FCS3Exported_2023-06-07_at_01-09-49pm-08.fcs	PST1653_LDHB	0.0424302	1.03205	4677.17	81.2814	2023-06-07
FCS3Exported_2023-06-07_at_01-09-49pm-09.fcs	PST1653_LDHB	0.0400879	0.975073	5120.98	94.352	2023-06-07
FCS3Exported_2022-12-08_at_02-44-21pm-13.fcs	PST1653_LDHB	0.00561938	0.342674	3615.81	27.0091	2022-12-08	3480.74			26.6258
FCS3Exported_2022-12-08_at_02-44-21pm-14.fcs	PST1653_LDHB	0.00438709	0.267528	3362.96	23.3459	2022-12-08
FCS3Exported_2022-12-08_at_02-44-21pm-15.fcs	PST1653_LDHB	0.00637561	0.38879	3463.46	29.9057	2022-12-08
2022-11-18_at_01-57-13pm_004-49.fcs	PST1653_LDHB	0.0160739	0.834821	12403.8	123.861	2022-11-18	11818.8			107.248
2022-11-18_at_01-57-13pm_004-50.fcs	PST1653_LDHB	0.0126397	0.656461	11132.2	91.4279	2022-11-18
2022-11-18_at_01-57-13pm_004-51.fcs	PST1653_LDHB	0.0145578	0.756082	11920.3	106.455	2022-11-18
FCS3Exported_2022-11-17_at_02-50-00pm-57.fcs	PST1653_LDHB	0.0191523	0.807322	11418.2	107.533	2022-11-17	10732.1			100.266
FCS3Exported_2022-11-17_at_02-50-00pm-58.fcs	PST1653_LDHB	0.0171747	0.723962	10220.2	96.6597	2022-11-17
FCS3Exported_2022-11-17_at_02-50-00pm-59.fcs	PST1653_LDHB	0.0175673	0.74051	10558	96.6047	2022-11-17
FCS3Exported_2023-06-29-28.fcs	PST1653_LDHB G418	0.472068	14.1547	7643.85	296.737	2023-06-29	8239.48	7591.39	3728.58	317.239	253.131	66.5996
FCS3Exported_2023-06-29-29.fcs	PST1653_LDHB G418	0.0937205	2.81016	8290.36	336.822	2023-06-29
FCS3Exported_2023-06-29-30.fcs	PST1653_LDHB G418	0.0744941	2.23366	8784.23	318.157	2023-06-29
FCS3Exported_2023-06-23-28.fcs	PST1653_LDHB G418	0.0746103	2.23714	9352.92	293.479	2023-06-23	9862.83			301.725
FCS3Exported_2023-06-23-29.fcs	PST1653_LDHB G418	0.0855239	2.56438	9433.31	324.159	2023-06-23
FCS3Exported_2023-06-23-30.fcs	PST1653_LDHB G418	0.0607712	1.82219	10802.3	287.538	2023-06-23
FCS3Exported_2023-06-22-28.fcs	PST1653_LDHB G418	0.0742815	2.22729	11967.5	344.503	2023-06-22	12653.5			344.821
FCS3Exported_2023-06-22-29.fcs	PST1653_LDHB G418	0.0621679	1.86407	12700.8	345.267	2023-06-22
FCS3Exported_2023-06-22-30.fcs	PST1653_LDHB G418	0.0573723	1.72027	13292.3	344.693	2023-06-22
FCS3Exported_2023-06-16_at_01-16-55pm-10.fcs	PST1653_LDHB G418	0.12703	3.80891	3840.48	239.825	2023-06-16	3902.63			180.346
FCS3Exported_2023-06-16_at_01-16-55pm-11.fcs	PST1653_LDHB G418	0.0662165	1.98546	4058.41	138.428	2023-06-16
FCS3Exported_2023-06-16_at_01-16-55pm-12.fcs	PST1653_LDHB G418	0.0782815	2.34722	3808.98	162.784	2023-06-16
FCS3Exported_2023-06-15_at_01-59-05pm-10.fcs	PST1653_LDHB G418	0.209029	6.26761	3027.07	272.649	2023-06-15	3563.65			228.95
FCS3Exported_2023-06-15_at_01-59-05pm-11.fcs	PST1653_LDHB G418	0.0873129	2.61802	3953.77	164.632	2023-06-15
FCS3Exported_2023-06-15_at_01-59-05pm-12.fcs	PST1653_LDHB G418	0.153294	4.59642	3710.11	249.568	2023-06-15
FCS3Exported_2023-06-07_at_01-09-49pm-10.fcs	PST1653_LDHB G418	0.253437	6.16444	4204.27	213.096	2023-06-07	4009.18			211.591
FCS3Exported_2023-06-07_at_01-09-49pm-11.fcs	PST1653_LDHB G418	0.111053	2.70118	3902.24	203.167	2023-06-07
FCS3Exported_2023-06-07_at_01-09-49pm-12.fcs	PST1653_LDHB G418	1.9013	46.2461	3921.04	218.511	2023-06-07
FCS3Exported_2022-12-08_at_02-44-21pm-16.fcs	PST1653_LDHB G418	0.0384308	2.34354	3809.29	102.696	2022-12-08	4049.47			145.872
FCS3Exported_2022-12-08_at_02-44-21pm-17.fcs	PST1653_LDHB G418	0.0623012	3.79918	4094.38	121.685	2022-12-08
FCS3Exported_2022-12-08_at_02-44-21pm-18.fcs	PST1653_LDHB G418	0.0632532	3.85723	4244.75	170.06	2022-12-08
2022-11-18_at_01-57-13pm_004-52.fcs	PST1653_LDHB G418	0.0387451	2.01229	10969.9	265.335	2022-11-18	11822.1			291.673
2022-11-18_at_01-57-13pm_004-53.fcs	PST1653_LDHB G418	0.0454624	2.36116	12422.2	310.305	2022-11-18
2022-11-18_at_01-57-13pm_004-54.fcs	PST1653_LDHB G418	0.0442227	2.29678	12074.2	299.379	2022-11-18
FCS3Exported_2022-11-17_at_02-50-00pm-60.fcs	PST1653_LDHB G418	0.0492409	2.07564	11016.3	237.522	2022-11-17	10219.6			255.96
FCS3Exported_2022-11-17_at_02-50-00pm-61.fcs	PST1653_LDHB G418	0.0675716	2.84833	9650.68	275.774	2022-11-17
FCS3Exported_2022-11-17_at_02-50-00pm-62.fcs	PST1653_LDHB G418	0.0572814	2.41457	9991.95	254.585	2022-11-17
FCS3Exported_2022-12-08_at_02-44-21pm-07.fcs	PST3111_LDHB_-9,-8	0.0148035	0.90273	6061.73	50.6312	2022-12-08	6035.77	5917.16	277.327	58.6455	64.1407	7.91706
FCS3Exported_2022-12-08_at_02-44-21pm-08.fcs	PST3111_LDHB_-9,-8	0.0224165	1.36697	6318.63	64.9407	2022-12-08
FCS3Exported_2022-12-08_at_02-44-21pm-09.fcs	PST3111_LDHB_-9,-8	0.0203502	1.24097	5726.95	60.3647	2022-12-08
2022-11-18_at_01-57-13pm_004-17.fcs	PST3111_LDHB_-9,-8	0.462958	24.0444	6247.81	100.227	2022-11-18	6115.47			73.2154
2022-11-18_at_01-57-13pm_004-18.fcs	PST3111_LDHB_-9,-8	0.0219003	1.13743	5951.33	59.1007	2022-11-18
2022-11-18_at_01-57-13pm_004-19.fcs	PST3111_LDHB_-9,-8	0.0212572	1.10402	6147.26	60.3183	2022-11-18
FCS3Exported_2022-11-17_at_02-50-00pm-17.fcs	PST3111_LDHB_-9,-8	0.0322002	1.35733	5581.3	71.3515	2022-11-17	5600.26			60.5611
FCS3Exported_2022-11-17_at_02-50-00pm-18.fcs	PST3111_LDHB_-9,-8	0.0256068	1.0794	5998.54	58.6301	2022-11-17
FCS3Exported_2022-11-17_at_02-50-00pm-19.fcs	PST3111_LDHB_-9,-8	0.026782	1.12894	5220.93	51.7018	2022-11-17
FCS3Exported_2022-12-08_at_02-44-21pm-10.fcs	PST3111_LDHB_-9,-8 G418	0.0853139	5.2025	4175.63	170.611	2022-12-08	4835.99	5183.73	499.127	227.975	203.003	50.1646
FCS3Exported_2022-12-08_at_02-44-21pm-11.fcs	PST3111_LDHB_-9,-8 G418	0.152077	9.27378	4931.31	266.205	2022-12-08
FCS3Exported_2022-12-08_at_02-44-21pm-12.fcs	PST3111_LDHB_-9,-8 G418	0.0808788	4.93205	5401.02	247.11	2022-12-08
2022-11-18_at_01-57-13pm_004-20.fcs	PST3111_LDHB_-9,-8 G418	0.0909185	4.72199	5365.85	195.295	2022-11-18	5755.64			235.78
2022-11-18_at_01-57-13pm_004-21.fcs	PST3111_LDHB_-9,-8 G418	0.134145	6.96704	6568.46	245.858	2022-11-18
2022-11-18_at_01-57-13pm_004-22.fcs	PST3111_LDHB_-9,-8 G418	0.1203	6.24794	5332.61	266.186	2022-11-18
FCS3Exported_2022-11-17_at_02-50-00pm-20.fcs	PST3111_LDHB_-9,-8 G418	0.121318	5.11388	5014.9	152.375	2022-11-17	4959.57			145.253
FCS3Exported_2022-11-17_at_02-50-00pm-21.fcs	PST3111_LDHB_-9,-8 G418	0.11564	4.87456	4904.24	138.131	2022-11-17
FCS3Exported_2022-11-17_at_02-50-00pm-22.fcs	PST3111_LDHB_-9,-8 G418					2022-11-17
FCS3Exported_2023-06-29-37.fcs	PST3196_LDHB_-9	0.0776213	2.32743	4591.57	110.791	2023-06-29	4415.34	4387.07	321.111	23.731	30.6845	15.6414
FCS3Exported_2023-06-29-38.fcs	PST3196_LDHB_-9	0.00623626	0.186991	4474.13	25.4308	2023-06-29
FCS3Exported_2023-06-29-39.fcs	PST3196_LDHB_-9	0.00472467	0.141667	4180.31	22.0311	2023-06-29
FCS3Exported_2023-06-23-37.fcs	PST3196_LDHB_-9	0.00653237	0.195869	4822.53	24.8668	2023-06-23	4512.85			23.4772
FCS3Exported_2023-06-23-38.fcs	PST3196_LDHB_-9	0.00433568	0.130003	4802.27	26.2201	2023-06-23
FCS3Exported_2023-06-23-39.fcs	PST3196_LDHB_-9	0.00492451	0.147658	3913.74	19.3447	2023-06-23
FCS3Exported_2023-06-22-37.fcs	PST3196_LDHB_-9	0.00321146	0.0962937	4791.39	18.2232	2023-06-22	4360.02			17.09
FCS3Exported_2023-06-22-38.fcs	PST3196_LDHB_-9	0.00294876	0.0884168	4531.93	18.1788	2023-06-22
FCS3Exported_2023-06-22-39.fcs	PST3196_LDHB_-9	0.00265511	0.0796119	3756.72	14.8681	2023-06-22
FCS3Exported_2023-06-16_at_01-16-55pm-19.fcs	PST3196_LDHB_-9	0.0479319	1.43721	3599.4	101.282	2023-06-16	3858.49			60.8977
FCS3Exported_2023-06-16_at_01-16-55pm-20.fcs	PST3196_LDHB_-9	0.0226504	0.67916	4060.95	54.5336	2023-06-16
FCS3Exported_2023-06-16_at_01-16-55pm-21.fcs	PST3196_LDHB_-9	0.0127062	0.380987	3915.11	26.8773	2023-06-16
FCS3Exported_2023-06-15_at_01-59-05pm-19.fcs	PST3196_LDHB_-9	0.0169098	0.50703	4604.54	30.6204	2023-06-15	4850.71			26.116
FCS3Exported_2023-06-15_at_01-59-05pm-20.fcs	PST3196_LDHB_-9	0.0110869	0.332435	5204.1	24.1955	2023-06-15
FCS3Exported_2023-06-15_at_01-59-05pm-21.fcs	PST3196_LDHB_-9	0.00852736	0.255688	4743.49	23.5322	2023-06-15
FCS3Exported_2023-06-07_at_01-09-49pm-19.fcs	PST3196_LDHB_-9	0.00866029	0.210648	4284.22	34.5865	2023-06-07	4325.03			32.7948
FCS3Exported_2023-06-07_at_01-09-49pm-20.fcs	PST3196_LDHB_-9	0.0112766	0.274285	3884.67	26.2611	2023-06-07
FCS3Exported_2023-06-07_at_01-09-49pm-21.fcs	PST3196_LDHB_-9	0.00997582	0.242646	4806.2	37.5367	2023-06-07
FCS3Exported_2023-06-29-40.fcs	PST3196_LDHB_-9 G418	0.0067557	0.202566	2963.01	21.7397	2023-06-29	3502.55	3646.94	335.215	24.7769	29.8121	11.5309
FCS3Exported_2023-06-29-41.fcs	PST3196_LDHB_-9 G418	0.00785931	0.235657	3936.19	30.7748	2023-06-29
FCS3Exported_2023-06-29-42.fcs	PST3196_LDHB_-9 G418	0.00526882	0.157983	3608.43	21.8163	2023-06-29
FCS3Exported_2023-06-23-40.fcs	PST3196_LDHB_-9 G418	0.00814217	0.244138	3682.81	24.1536	2023-06-23	4314.82			27.7825
FCS3Exported_2023-06-23-41.fcs	PST3196_LDHB_-9 G418	0.00611043	0.183218	3988.76	24.2088	2023-06-23
FCS3Exported_2023-06-23-42.fcs	PST3196_LDHB_-9 G418	0.0081565	0.244568	5272.89	34.9849	2023-06-23
FCS3Exported_2023-06-22-40.fcs	PST3196_LDHB_-9 G418	0.00310656	0.0931482	3377.99	15.9999	2023-06-22	3499.62			15.5383
FCS3Exported_2023-06-22-41.fcs	PST3196_LDHB_-9 G418	0.00212872	0.0638285	3794.91	17.7627	2023-06-22
FCS3Exported_2023-06-22-42.fcs	PST3196_LDHB_-9 G418	0.000742031	0.0222494	3325.95	12.8522	2023-06-22
FCS3Exported_2023-06-16_at_01-16-55pm-22.fcs	PST3196_LDHB_-9 G418	0.0359042	1.07657	3533.28	62.5642	2023-06-16	3613.27			50.1274
FCS3Exported_2023-06-16_at_01-16-55pm-23.fcs	PST3196_LDHB_-9 G418	0.00808131	0.242313	3901.25	22.9508	2023-06-16
FCS3Exported_2023-06-16_at_01-16-55pm-24.fcs	PST3196_LDHB_-9 G418	0.0240669	0.721633	3405.3	77.3039	2023-06-16
FCS3Exported_2023-06-15_at_01-59-05pm-22.fcs	PST3196_LDHB_-9 G418	0.0074167	0.222385	3369.39	22.0117	2023-06-15	3393.69			33.3538
FCS3Exported_2023-06-15_at_01-59-05pm-23.fcs	PST3196_LDHB_-9 G418	0.0353065	1.05864	3081.23	51.4769	2023-06-15
FCS3Exported_2023-06-15_at_01-59-05pm-24.fcs	PST3196_LDHB_-9 G418	0.00827874	0.248233	3730.45	26.5727	2023-06-15
FCS3Exported_2023-06-07_at_01-09-49pm-22.fcs	PST3196_LDHB_-9 G418	0.0108777	0.264582	3910.28	27.0835	2023-06-07	3557.71			27.2936
FCS3Exported_2023-06-07_at_01-09-49pm-23.fcs	PST3196_LDHB_-9 G418	0.00695986	0.169287	4156.33	29.6506	2023-06-07
FCS3Exported_2023-06-07_at_01-09-49pm-24.fcs	PST3196_LDHB_-9 G418	0.0212891	0.517823	2606.52	25.1468	2023-06-07
FCS3Exported_2023-06-29-49.fcs	PST3197_LDHB_-8	0.0316756	0.949775	2515.13	42.3594	2023-06-29	4780.52	5388.51	580.224	97.4794	105.06	19.4281
FCS3Exported_2023-06-29-50.fcs	PST3197_LDHB_-8	0.0621312	1.86297	5708.99	124.946	2023-06-29
FCS3Exported_2023-06-29-51.fcs	PST3197_LDHB_-8	0.0478483	1.4347	6117.43	125.133	2023-06-29
FCS3Exported_2023-06-23-49.fcs	PST3197_LDHB_-8	0.0485059	1.45442	5411.2	98.5174	2023-06-23	5023.13			93.1315
FCS3Exported_2023-06-23-50.fcs	PST3197_LDHB_-8	0.0496519	1.48878	4347.8	87.146	2023-06-23
FCS3Exported_2023-06-23-51.fcs	PST3197_LDHB_-8	0.0506171	1.51772	5310.39	93.731	2023-06-23
FCS3Exported_2023-06-22-49.fcs	PST3197_LDHB_-8	0.0281563	0.84425	5978.1	88.4488	2023-06-22	6055.11			79.5911
FCS3Exported_2023-06-22-50.fcs	PST3197_LDHB_-8	0.0239872	0.719241	5950.56	75.7923	2023-06-22
FCS3Exported_2023-06-22-51.fcs	PST3197_LDHB_-8	0.0234893	0.704312	6236.67	74.5323	2023-06-22
FCS3Exported_2023-06-16_at_01-16-55pm-31.fcs	PST3197_LDHB_-8	0.0386354	1.15846	5518.5	111.523	2023-06-16	5467.73			109.887
FCS3Exported_2023-06-16_at_01-16-55pm-32.fcs	PST3197_LDHB_-8	0.0638603	1.91481	5596.68	109.267	2023-06-16
FCS3Exported_2023-06-16_at_01-16-55pm-33.fcs	PST3197_LDHB_-8	0.0728336	2.18387	5288.01	108.871	2023-06-16
FCS3Exported_2023-06-15_at_01-59-05pm-31.fcs	PST3197_LDHB_-8	0.0523172	1.5687	5465.61	101.186	2023-06-15	6095.43			114.902
FCS3Exported_2023-06-15_at_01-59-05pm-32.fcs	PST3197_LDHB_-8	0.0559888	1.67879	6624.54	112.632	2023-06-15
FCS3Exported_2023-06-15_at_01-59-05pm-33.fcs	PST3197_LDHB_-8	0.0679857	2.03851	6196.12	130.887	2023-06-15
FCS3Exported_2023-06-07_at_01-09-49pm-31.fcs	PST3197_LDHB_-8	0.0672422	1.63556	4967.57	141.431	2023-06-07	4909.16			135.37
FCS3Exported_2023-06-07_at_01-09-49pm-32.fcs	PST3197_LDHB_-8	0.0803157	1.95355	5328.1	135.047	2023-06-07
FCS3Exported_2023-06-07_at_01-09-49pm-33.fcs	PST3197_LDHB_-8	0.0829471	2.01756	4431.81	129.631	2023-06-07
FCS3Exported_2023-06-29-52.fcs	PST3197_LDHB_-8 G418	0.216647	6.49604	3943.54	302.393	2023-06-29	3835.27	4220.19	468.42	393.153	300.233	49.7822
FCS3Exported_2023-06-29-53.fcs	PST3197_LDHB_-8 G418	0.357835	10.7295	3143.57	399.625	2023-06-29
FCS3Exported_2023-06-29-54.fcs	PST3197_LDHB_-8 G418	0.26872	8.05742	4418.69	386.68	2023-06-29
FCS3Exported_2023-06-23-52.fcs	PST3197_LDHB_-8 G418	0.26062	7.81455	3326.53	303.433	2023-06-23	3799.95			287.183
FCS3Exported_2023-06-23-53.fcs	PST3197_LDHB_-8 G418	0.244685	7.33675	3959.77	300.781	2023-06-23
FCS3Exported_2023-06-23-54.fcs	PST3197_LDHB_-8 G418	0.236601	7.09433	4113.54	257.337	2023-06-23
FCS3Exported_2023-06-22-52.fcs	PST3197_LDHB_-8 G418	0.1871	5.61007	4511.12	281.764	2023-06-22	4756.03			266.336
FCS3Exported_2023-06-22-53.fcs	PST3197_LDHB_-8 G418	0.153423	4.60029	4873.45	286.567	2023-06-22
FCS3Exported_2023-06-22-54.fcs	PST3197_LDHB_-8 G418	0.115404	3.46032	4883.53	230.678	2023-06-22
FCS3Exported_2023-06-16_at_01-16-55pm-34.fcs	PST3197_LDHB_-8 G418	0.187606	5.62526	4433.67	275.954	2023-06-16	4837.97			251.237
FCS3Exported_2023-06-16_at_01-16-55pm-35.fcs	PST3197_LDHB_-8 G418	0.154501	4.63263	4796.81	248.281	2023-06-16
FCS3Exported_2023-06-16_at_01-16-55pm-36.fcs	PST3197_LDHB_-8 G418	0.099054	2.97008	5283.43	229.476	2023-06-16
FCS3Exported_2023-06-15_at_01-59-05pm-34.fcs	PST3197_LDHB_-8 G418	0.226126	6.78024	3935.36	278.948	2023-06-15	4192.28			297.693
FCS3Exported_2023-06-15_at_01-59-05pm-35.fcs	PST3197_LDHB_-8 G418	0.203894	6.11363	4125.09	263.798	2023-06-15
FCS3Exported_2023-06-15_at_01-59-05pm-36.fcs	PST3197_LDHB_-8 G418	0.2572	7.71199	4516.38	350.334	2023-06-15
FCS3Exported_2023-06-07_at_01-09-49pm-34.fcs	PST3197_LDHB_-8 G418	0.259181	6.30417	4335.85	345.318	2023-06-07	3899.63			305.794
FCS3Exported_2023-06-07_at_01-09-49pm-35.fcs	PST3197_LDHB_-8 G418	0.230902	5.61632	3621.11	295.397	2023-06-07
FCS3Exported_2023-06-07_at_01-09-49pm-36.fcs	PST3197_LDHB_-8 G418	0.209464	5.09487	3741.91	276.666	2023-06-07
FCS3Exported_2022-12-08_at_02-44-21pm-19.fcs	PST3112_LDHB_-6,-5	0.00890065	0.542769	5424.48	40.9782	2022-12-08	5577.07	5498.94	503.476	52.1663	70.1872	16.9718
FCS3Exported_2022-12-08_at_02-44-21pm-20.fcs	PST3112_LDHB_-6,-5	0.0132648	0.808895	4825.52	45.3583	2022-12-08
FCS3Exported_2022-12-08_at_02-44-21pm-21.fcs	PST3112_LDHB_-6,-5	0.0172145	1.04975	6481.21	70.1624	2022-12-08
2022-11-18_at_01-57-13pm_004-25.fcs	PST3112_LDHB_-6,-5	0.067888	3.52587	6161.93	110.698	2022-11-18	5958.78			85.8667
2022-11-18_at_01-57-13pm_004-26.fcs	PST3112_LDHB_-6,-5	0.0395439	2.05377	5763.24	71.7972	2022-11-18
2022-11-18_at_01-57-13pm_004-27.fcs	PST3112_LDHB_-6,-5	0.0370894	1.92629	5951.18	75.1053	2022-11-18
FCS3Exported_2022-11-17_at_02-50-00pm-25.fcs	PST3112_LDHB_-6,-5	0.0510157	2.15046	4861.01	76.8224	2022-11-17	4960.97			72.5287
FCS3Exported_2022-11-17_at_02-50-00pm-26.fcs	PST3112_LDHB_-6,-5	0.0377619	1.59177	5166.32	81.2214	2022-11-17
FCS3Exported_2022-11-17_at_02-50-00pm-27.fcs	PST3112_LDHB_-6,-5	0.0353244	1.48902	4855.57	59.5421	2022-11-17
FCS3Exported_2022-12-08_at_02-44-21pm-22.fcs	PST3112_LDHB_-6,-5 G418	0.0731693	4.46192	4512.43	177.204	2022-12-08	4864.71	4913.74	454.094	220.817	189.74	36.0005
FCS3Exported_2022-12-08_at_02-44-21pm-23.fcs	PST3112_LDHB_-6,-5 G418	0.0826927	5.04266	5196.88	201.679	2022-12-08
FCS3Exported_2022-12-08_at_02-44-21pm-24.fcs	PST3112_LDHB_-6,-5 G418	0.122238	7.45419	4884.81	239.956	2022-12-08
2022-11-18_at_01-57-13pm_004-28.fcs	PST3112_LDHB_-6,-5 G418	0.127189	6.60573	5143.49	173.835	2022-11-18	5390.37			198.112
2022-11-18_at_01-57-13pm_004-29.fcs	PST3112_LDHB_-6,-5 G418	0.162755	8.45294	5529.95	270.181	2022-11-18
2022-11-18_at_01-57-13pm_004-30.fcs	PST3112_LDHB_-6,-5 G418	0.0721703	3.74828	5497.67	150.322	2022-11-18
FCS3Exported_2022-11-17_at_02-50-00pm-28.fcs	PST3112_LDHB_-6,-5 G418	0.154964	6.53218	4337.53	138.082	2022-11-17	4486.16			150.292
FCS3Exported_2022-11-17_at_02-50-00pm-29.fcs	PST3112_LDHB_-6,-5 G418	0.115256	4.85835	4569.97	145.861	2022-11-17
FCS3Exported_2022-11-17_at_02-50-00pm-30.fcs	PST3112_LDHB_-6,-5 G418	0.209234	8.8198	4550.98	166.932	2022-11-17
FCS3Exported_2023-06-29-61.fcs	PST3198_LDHB_-6	0.0566492	1.69859	5761.85	125.243	2023-06-29	5554	5245.46	316.175	120.325	92.7977	25.0217
FCS3Exported_2023-06-29-62.fcs	PST3198_LDHB_-6	0.0646916	1.93974	5117.56	131.962	2023-06-29
FCS3Exported_2023-06-29-63.fcs	PST3198_LDHB_-6	0.0382251	1.14616	5782.6	103.771	2023-06-29
FCS3Exported_2023-06-23-61.fcs	PST3198_LDHB_-6	0.0491034	1.47234	4012.46	79.2597	2023-06-23	4922.17			86.6341
FCS3Exported_2023-06-23-62.fcs	PST3198_LDHB_-6	0.0375652	1.12637	5528.58	83.5224	2023-06-23
FCS3Exported_2023-06-23-63.fcs	PST3198_LDHB_-6	0.0467534	1.40187	5225.47	97.12	2023-06-23
FCS3Exported_2023-06-22-61.fcs	PST3198_LDHB_-6	0.0317165	0.951002	5355.97	80.8786	2023-06-22	5260.19			71.4339
FCS3Exported_2023-06-22-62.fcs	PST3198_LDHB_-6	0.0264594	0.793368	5453.68	71.0296	2023-06-22
FCS3Exported_2023-06-22-63.fcs	PST3198_LDHB_-6	0.0216388	0.648826	4970.93	62.3934	2023-06-22
FCS3Exported_2023-06-29-64.fcs	PST3198_LDHB_-6 G418	0.173383	5.19877	3550.52	248.561	2023-06-29	3746.66	3789.42	280.319	262.022	200.184	53.5541
FCS3Exported_2023-06-29-65.fcs	PST3198_LDHB_-6 G418	0.202413	6.06923	3820.44	296.372	2023-06-29
FCS3Exported_2023-06-29-66.fcs	PST3198_LDHB_-6 G418	0.145347	4.35816	3869.03	241.132	2023-06-29
FCS3Exported_2023-06-23-64.fcs	PST3198_LDHB_-6 G418	0.15139	4.53935	3886.81	202.114	2023-06-23	3532.94			168.933
FCS3Exported_2023-06-23-65.fcs	PST3198_LDHB_-6 G418	0.129547	3.8844	3419.54	210.036	2023-06-23
FCS3Exported_2023-06-23-66.fcs	PST3198_LDHB_-6 G418	0.0815172	2.44425	3292.49	94.649	2023-06-23
FCS3Exported_2023-06-22-64.fcs	PST3198_LDHB_-6 G418	0.133124	3.99165	4178.84	207.724	2023-06-22	4088.67			169.597
FCS3Exported_2023-06-22-65.fcs	PST3198_LDHB_-6 G418	0.100809	3.02269	3741.65	166.587	2023-06-22
FCS3Exported_2023-06-22-66.fcs	PST3198_LDHB_-6 G418	0.0701133	2.1023	4345.51	134.482	2025-06-22
FCS3Exported_2023-06-29-73.fcs	PST3199_LDHB_-5	0.0117112	0.351152	5934.06	75.981	2023-06-29	5733.09	5509.29	210.863	132.727	113.239	25.8337
FCS3Exported_2023-06-29-74.fcs	PST3199_LDHB_-5	0.0584957	1.75396	5167.03	130.123	2023-06-29
FCS3Exported_2023-06-29-75.fcs	PST3199_LDHB_-5	0.0534847	1.60371	6098.19	135.331	2023-06-29
FCS3Exported_2023-06-23-73.fcs	PST3199_LDHB_-5	0.0697796	2.0923	5942.5	129.682	2023-06-23	5480.43			123.054
FCS3Exported_2023-06-23-74.fcs	PST3199_LDHB_-5	0.0339285	1.01733	5412.02	112.882	2023-06-23
FCS3Exported_2023-06-23-75.fcs	PST3199_LDHB_-5	0.0662781	1.98731	5086.78	126.598	2023-06-23
FCS3Exported_2023-06-22-73.fcs	PST3199_LDHB_-5	0.0516787	1.54955	5210.83	101.951	2025-06-22	5314.33			83.9363
FCS3Exported_2023-06-22-74.fcs	PST3199_LDHB_-5	0.0292229	0.87623	5573.54	83.4823	2025-06-22
FCS3Exported_2023-06-22-75.fcs	PST3199_LDHB_-5	0.0203802	0.611089	5158.64	66.3758	2025-06-22
FCS3Exported_2023-06-29-76.fcs	PST3199_LDHB_-5 G418	0.225339	6.75666	3749.76	322.722	2023-06-29	3951.89	4176.87	195.478	304.805	284.617	47.9284
FCS3Exported_2023-06-29-77.fcs	PST3199_LDHB_-5 G418	0.200793	6.02065	3952.94	306.257	2023-06-29
FCS3Exported_2023-06-29-78.fcs	PST3199_LDHB_-5 G418	0.169102	5.07044	4152.96	285.435	2023-06-29
FCS3Exported_2023-06-23-76.fcs	PST3199_LDHB_-5 G418	0.169435	5.08039	4886.15	305.104	2023-06-23	4273.61			319.149
FCS3Exported_2023-06-23-77.fcs	PST3199_LDHB_-5 G418	0.244703	7.33729	3656.89	330.713	2023-06-23
FCS3Exported_2023-06-23-78.fcs	PST3199_LDHB_-5 G418	0.195345	5.85729	4277.79	321.63	2023-06-23
FCS3Exported_2023-06-22-76.fcs	PST3199_LDHB_-5 G418	0.421002	12.6235	4387.19	264.218	2025-06-22	4305.12			229.897
FCS3Exported_2023-06-22-77.fcs	PST3199_LDHB_-5 G418	0.129632	3.88694	4011.55	227.081	2025-06-22
FCS3Exported_2023-06-22-78.fcs	PST3199_LDHB_-5 G418	0.0807751	2.42199	4516.62	198.393	2025-06-22
FCS3Exported_2022-12-08_at_02-44-21pm-31.fcs	PST3209_LDHB_-3	0.00625207	0.381256	4143.83	27.0276	2022-12-08	4773.93	4791.59	1112.41	31.1961	40.6774	18.4488
FCS3Exported_2022-12-08_at_02-44-21pm-32.fcs	PST3209_LDHB_-3	0.0050928	0.310563	4270.82	23.9921	2022-12-08
FCS3Exported_2022-12-08_at_02-44-21pm-33.fcs	PST3209_LDHB_-3	0.0109153	0.665621	5907.13	42.5686	2022-12-08
2022-11-18_at_01-57-13pm_004-33.fcs	PST3209_LDHB_-3	0.0333433	1.73174	5684.13	66.1209	2022-11-18	5912.73			61.9388
2022-11-18_at_01-57-13pm_004-34.fcs	PST3209_LDHB_-3	0.0163733	0.850372	5465.38	45.5334	2022-11-18
2022-11-18_at_01-57-13pm_004-35.fcs	PST3209_LDHB_-3	0.300879	15.6266	6588.68	74.1621	2022-11-18
FCS3Exported_2022-11-17_at_02-50-00pm-33.fcs	PST3209_LDHB_-3	0.0113724	0.479378	4043.86	37.1296	2022-11-17	3688.11			28.8972
FCS3Exported_2022-11-17_at_02-50-00pm-34.fcs	PST3209_LDHB_-3	0.00607858	0.256229	3463.13	24.8752	2022-11-17
FCS3Exported_2022-11-17_at_02-50-00pm-35.fcs	PST3209_LDHB_-3	0.00889046	0.374758	3557.35	24.6869	2022-11-17
FCS3Exported_2022-12-08_at_02-44-21pm-34.fcs	PST3209_LDHB_-3 G418	0.0612229	3.73342	5293.8	180.098	2022-12-08	5256.85	4568.4	707.022	205.461	151.361	54.3946
FCS3Exported_2022-12-08_at_02-44-21pm-35.fcs	PST3209_LDHB_-3 G418	0.0912928	5.5671	5476.84	224.963	2022-12-08
FCS3Exported_2022-12-08_at_02-44-21pm-36.fcs	PST3209_LDHB_-3 G418	0.0829302	5.05714	4999.89	185.959	2022-12-08
2022-11-18_at_01-57-13pm_004-36.fcs	PST3209_LDHB_-3 G418	0.127189	6.60573	4573.17	159.672	2022-11-18	4604.2			151.947
2022-11-18_at_01-57-13pm_004-37.fcs	PST3209_LDHB_-3 G418	0.0817059	4.24352	4675.73	171.67	2022-11-18
2022-11-18_at_01-57-13pm_004-38.fcs	PST3209_LDHB_-3 G418	0.0582071	3.02307	4563.69	124.498	2022-11-18
FCS3Exported_2022-11-17_at_02-50-00pm-36.fcs	PST3209_LDHB_-3 G418	0.0615901	2.59619	4054.9	100.306	2022-11-17	3844.16			96.6764
FCS3Exported_2022-11-17_at_02-50-00pm-37.fcs	PST3209_LDHB_-3 G418	0.0590472	2.48901	3769.88	70.8656	2022-11-17
FCS3Exported_2022-11-17_at_02-50-00pm-38.fcs	PST3209_LDHB_-3 G418	0.0908845	3.83103	3707.7	118.857	2022-11-17
FCS3Exported_2022-12-08_at_02-44-21pm-43.fcs	PST3113_LDHB_+8	0.0220939	1.34731	6028.21	95.1279	2022-12-08	5552.46	5615.73	1101.51	80.7883	107.993	36.4397
FCS3Exported_2022-12-08_at_02-44-21pm-44.fcs	PST3113_LDHB_+8	0.0231434	1.4113	5141.36	69.5376	2022-12-08
FCS3Exported_2022-12-08_at_02-44-21pm-45.fcs	PST3113_LDHB_+8	0.0181687	1.10794	5487.81	77.6993	2022-12-08
2022-11-18_at_01-57-13pm_004-41.fcs	PST3113_LDHB_+8	0.0804643	4.17904	6723.84	177.106	2022-11-18	6747.51			149.394
2022-11-18_at_01-57-13pm_004-42.fcs	PST3113_LDHB_+8	0.0473855	2.46104	7289.98	151.319	2022-11-18
2022-11-18_at_01-57-13pm_004-43.fcs	PST3113_LDHB_+8	0.0377218	1.95914	6228.71	119.757	2022-11-18
FCS3Exported_2022-11-17_at_02-50-00pm-41.fcs	PST3113_LDHB_+8	0.0592646	2.49817	4725.17	109.127	2022-11-17	4547.21			93.7957
FCS3Exported_2022-11-17_at_02-50-00pm-42.fcs	PST3113_LDHB_+8	0.0431067	1.81707	4011.51	88.3297	2022-11-17
FCS3Exported_2022-11-17_at_02-50-00pm-43.fcs	PST3113_LDHB_+8	0.0333174	1.40442	4904.95	83.9307	2022-11-17
FCS3Exported_2022-12-08_at_02-44-21pm-46.fcs	PST3113_LDHB_+8 G418	0.140323	8.55699	5987.76	397.012	2022-12-08	5559.53	5440.05	564.178	378.566	327.066	93.3189
FCS3Exported_2022-12-08_at_02-44-21pm-47.fcs	PST3113_LDHB_+8 G418	0.128208	7.81824	5655.77	365.34	2022-12-08
FCS3Exported_2022-12-08_at_02-44-21pm-48.fcs	PST3113_LDHB_+8 G418	0.127115	7.75155	5035.05	373.344	2022-12-08
2022-11-18_at_01-57-13pm_004-44.fcs	PST3113_LDHB_+8 G418	0.177012	9.19338	5836.54	363.189	2022-11-18	5934.92			383.288
2022-11-18_at_01-57-13pm_004-45.fcs	PST3113_LDHB_+8 G418	0.169293	8.79252	5763.33	388.635	2022-11-18
2022-11-18_at_01-57-13pm_004-46.fcs	PST3113_LDHB_+8 G418	0.173523	9.01218	6204.89	398.039	2022-11-18
FCS3Exported_2022-11-17_at_02-50-00pm-44.fcs	PST3113_LDHB_+8 G418	0.16181	6.82077	4676.47	224.631	2022-11-17	4825.7			219.345
FCS3Exported_2022-11-17_at_02-50-00pm-45.fcs	PST3113_LDHB_+8 G418	0.179453	7.56445	4797.44	216.69	2022-11-17
FCS3Exported_2022-11-17_at_02-50-00pm-46.fcs	PST3113_LDHB_+8 G418	0.131945	5.56184	5003.21	216.715	2022-11-17
FCS3Exported_2022-12-08_at_02-44-21pm-55.fcs	PST3114_LDHB_+11,+12	0.0186549	1.13759	6461.44	77.7114	2022-12-08	6038.46	5560.6	630.077	63.3861	88.0897	36.602
FCS3Exported_2022-12-08_at_02-44-21pm-56.fcs	PST3114_LDHB_+11,+12	0.00948607	0.578468	5338.39	57.5634	2022-12-08
FCS3Exported_2022-12-08_at_02-44-21pm-57.fcs	PST3114_LDHB_+11,+12	0.0214365	1.30721	6315.57	69.2088	2022-12-08
2022-11-18_at_01-57-13pm_004-57.fcs	PST3114_LDHB_+11,+12	0.0554302	2.87885	6287.46	122.417	2022-11-18	5796.79			130.14
2022-11-18_at_01-57-13pm_004-58.fcs	PST3114_LDHB_+11,+12	0.0878494	4.56259	4533.13	104.325	2022-11-18
2022-11-18_at_01-57-13pm_004-59.fcs	PST3114_LDHB_+11,+12	0.0782479	4.06393	6569.77	163.678	2022-11-18
FCS3Exported_2022-11-17_at_02-50-00pm-49.fcs	PST3114_LDHB_+11,+12	0.0388016	1.63559	4855.45	81.1255	2022-11-17	4846.56			70.743
FCS3Exported_2022-11-17_at_02-50-00pm-50.fcs	PST3114_LDHB_+11,+12	0.0272913	1.1504	4752.74	64.914	2022-11-17
FCS3Exported_2022-11-17_at_02-50-00pm-51.fcs	PST3114_LDHB_+11,+12	0.0340178	1.43394	4931.48	66.1896	2022-11-17
FCS3Exported_2022-12-08_at_02-44-21pm-58.fcs	PST3114_LDHB_+11,+12 G418	0.0930059	5.67157	4618.84	224.671	2022-12-08	4647.28	4796.27	246.853	259.886	260.474	90.6057
FCS3Exported_2022-12-08_at_02-44-21pm-59.fcs	PST3114_LDHB_+11,+12 G418	0.101001	6.1591	4175.8	196.428	2022-12-08
FCS3Exported_2022-12-08_at_02-44-21pm-60.fcs	PST3114_LDHB_+11,+12 G418	0.110849	6.75966	5147.2	358.56	2022-12-08
2022-11-18_at_01-57-13pm_004-60.fcs	PST3114_LDHB_+11,+12 G418	0.21687	11.2635	4894.6	353.847	2022-11-18	5081.21			351.372
2022-11-18_at_01-57-13pm_004-61.fcs	PST3114_LDHB_+11,+12 G418	0.21222	11.022	5160.76	372.442	2022-11-18
2022-11-18_at_01-57-13pm_004-62.fcs	PST3114_LDHB_+11,+12 G418	0.159974	8.3085	5188.27	327.829	2022-11-18
FCS3Exported_2022-11-17_at_02-50-00pm-52.fcs	PST3114_LDHB_+11,+12 G418	0.0990778	4.17641	4794.85	133.373	2022-11-17	4660.31			170.164
FCS3Exported_2022-11-17_at_02-50-00pm-53.fcs	PST3114_LDHB_+11,+12 G418	0.105647	4.45332	4685.67	190.14	2022-11-17
FCS3Exported_2022-11-17_at_02-50-00pm-54.fcs	PST3114_LDHB_+11,+12 G418	0.12841	5.41282	4500.42	186.978	2022-11-17
FCS3Exported_2023-06-29-85.fcs	PST3200_LDHB_+11	0.035135	1.0535	6403.7	115.34	2023-06-29	5975.74	4746.81	1249.12	136.419	91.4738	54.8094
FCS3Exported_2023-06-29-86.fcs	PST3200_LDHB_+11	0.0656762	1.96926	5531.89	139.672	2023-06-29
FCS3Exported_2023-06-29-87.fcs	PST3200_LDHB_+11	0.0560412	1.68036	5991.65	154.245	2023-06-29
FCS3Exported_2023-06-23-85.fcs	PST3200_LDHB_+11	0.0480827	1.44173	5129.57	85.7546	2023-06-23	4663.04			85.5549
FCS3Exported_2023-06-23-86.fcs	PST3200_LDHB_+11	0.0278337	0.834577	3397.47	63.154	2023-06-23
FCS3Exported_2023-06-23-87.fcs	PST3200_LDHB_+11	0.0687005	2.05994	5462.09	107.756	2023-06-23
FCS3Exported_2023-06-22-85.fcs	PST3200_LDHB_+11	0.0213583	0.640417	4992.24	71.4315	2023-06-22	4523.99			57.3311
FCS3Exported_2023-06-22-86.fcs	PST3200_LDHB_+11	0.0148815	0.446212	4097.45	51.1056	2023-06-22
FCS3Exported_2023-06-22-87.fcs	PST3200_LDHB_+11	0.0147392	0.441945	4482.28	49.4561	2023-06-22
FCS3Exported_2023-06-16_at_01-16-55pm-43.fcs	PST3200_LDHB_+11	0.0260056	0.779762	2768.61	106.832	2023-06-16	3370.99			45.9826
FCS3Exported_2023-06-16_at_01-16-55pm-44.fcs	PST3200_LDHB_+11	0.0121327	0.363792	3403.87	35.4574	2023-06-16
FCS3Exported_2023-06-16_at_01-16-55pm-45.fcs	PST3200_LDHB_+11	0.0237128	0.711013	3940.49	56.5078	2023-06-16
FCS3Exported_2023-06-15_at_01-59-05pm-43.fcs	PST3200_LDHB_+11	0.0145627	0.436654	3396.94	49.2668	2023-06-15	3517.72			45.0485
FCS3Exported_2023-06-15_at_01-59-05pm-44.fcs	PST3200_LDHB_+11	0.0140107	0.420102	3611.35	43.8312	2023-06-15
FCS3Exported_2023-06-15_at_01-59-05pm-45.fcs	PST3200_LDHB_+11	0.0133169	0.399299	3544.88	42.0473	2023-06-15
FCS3Exported_2023-06-07_at_01-09-49pm-43.fcs	PST3200_LDHB_+11	0.0640066	1.55686	7114.47	192.703	2023-06-07	6429.38			178.507
FCS3Exported_2023-06-07_at_01-09-49pm-44.fcs	PST3200_LDHB_+11	0.0592628	1.44147	5926.89	143.381	2023-06-07
FCS3Exported_2023-06-07_at_01-09-49pm-45.fcs	PST3200_LDHB_+11	0.0930753	2.26391	6246.78	199.438	2023-06-07
FCS3Exported_2023-06-29-88.fcs	PST3200_LDHB_+11 G418	0.230513	6.91179	4178.79	351.6	2023-06-29	4262.52	3686.34	360.955	347.872	243.518	97.7074
FCS3Exported_2023-06-29-89.fcs	PST3200_LDHB_+11 G418	0.207059	6.20853	3976.42	349.127	2023-06-29
FCS3Exported_2023-06-29-90.fcs	PST3200_LDHB_+11 G418	0.18564	5.56632	4632.34	342.89	2023-06-29
FCS3Exported_2023-06-23-88.fcs	PST3200_LDHB_+11 G418	0.204648	6.13625	3668.88	288.652	2023-06-23	3723			314.048
FCS3Exported_2023-06-23-89.fcs	PST3200_LDHB_+11 G418	0.330587	9.91245	3062.21	286.533	2023-06-23
FCS3Exported_2023-06-23-90.fcs	PST3200_LDHB_+11 G418	0.242209	7.26249	4437.91	366.959	2023-06-23
FCS3Exported_2023-06-22-88.fcs	PST3200_LDHB_+11 G418	0.10353	3.1043	4030.13	188.216	2023-06-22	3933.35			181.084
FCS3Exported_2023-06-22-89.fcs	PST3200_LDHB_+11 G418	0.121109	3.63138	3985.09	207.636	2023-06-22
FCS3Exported_2023-06-22-90.fcs	PST3200_LDHB_+11 G418	0.0675677	2.02598	3784.84	147.398	2023-06-22
FCS3Exported_2023-06-16_at_01-16-55pm-46.fcs	PST3200_LDHB_+11 G418	0.0765537	2.29542	3262.68	138.814	2023-06-16	3480.47			127.697
FCS3Exported_2023-06-16_at_01-16-55pm-47.fcs	PST3200_LDHB_+11 G418	0.047624	1.42798	3286.39	86.722	2023-06-16
FCS3Exported_2023-06-16_at_01-16-55pm-48.fcs	PST3200_LDHB_+11 G418	0.0571726	1.71429	3892.33	157.556	2023-06-16
FCS3Exported_2023-06-15_at_01-59-05pm-46.fcs	PST3200_LDHB_+11 G418	0.0615597	1.84583	3270.87	115.911	2023-06-15	3338.57			159.906
FCS3Exported_2023-06-15_at_01-59-05pm-47.fcs	PST3200_LDHB_+11 G418	0.087404	2.62076	3924.79	164.166	2023-06-15
FCS3Exported_2023-06-15_at_01-59-05pm-48.fcs	PST3200_LDHB_+11 G418	0.151294	4.53645	2820.06	199.64	2023-06-15
FCS3Exported_2023-06-07_at_01-09-49pm-46.fcs	PST3200_LDHB_+11 G418	0.246062	5.98506	3455.7	359.773	2023-06-07	3380.1			330.5
FCS3Exported_2023-06-07_at_01-09-49pm-47.fcs	PST3200_LDHB_+11 G418	0.257512	6.26356	3750.78	344.354	2023-06-07
FCS3Exported_2023-06-07_at_01-09-49pm-48.fcs	PST3200_LDHB_+11 G418	0.29641	7.2097	2933.84	287.373	2023-06-07
FCS3Exported_2023-06-29-07.fcs	PST3201_LDHB_+12	0.0353977	1.06138	7258.84	111.388	2023-06-29	7455.74	5549.08	1694.17	110.295	97.2108	42.2644
FCS3Exported_2023-06-29-08.fcs	PST3201_LDHB_+12	0.0428584	1.28509	7888.66	114.792	2023-06-29
FCS3Exported_2023-06-29-09.fcs	PST3201_LDHB_+12	0.0374465	1.12281	7219.72	105.799	2023-06-29
FCS3Exported_2023-06-23-07.fcs	PST3201_LDHB_+12	0.0290882	0.872192	7226.31	87.0324	2023-06-23	6400.41			85.7796
FCS3Exported_2023-06-23-08.fcs	PST3201_LDHB_+12	0.0386499	1.15889	6438.21	109.109	2023-06-23
FCS3Exported_2023-06-23-09.fcs	PST3201_LDHB_+12	0.0185532	0.556306	5536.71	61.1972	2023-06-23
FCS3Exported_2023-06-22-07.fcs	PST3201_LDHB_+12	0.0329989	0.989453	7335.2	114.356	2023-06-22	7207.83			147.542
FCS3Exported_2023-06-22-08.fcs	PST3201_LDHB_+12	0.0651204	1.9526	6688.44	212.227	2023-06-22
FCS3Exported_2023-06-22-09.fcs	PST3201_LDHB_+12	0.0436416	1.30857	7599.84	116.043	2023-06-22
FCS3Exported_2023-06-16_at_01-16-55pm-55.fcs	PST3201_LDHB_+12	0.0970112	2.90882	3072.31	76.5101	2023-06-16	3482.96			58.1013
FCS3Exported_2023-06-16_at_01-16-55pm-56.fcs	PST3201_LDHB_+12	0.0522332	1.56618	3521.1	50.7081	2023-06-16
FCS3Exported_2023-06-16_at_01-16-55pm-57.fcs	PST3201_LDHB_+12	0.0211787	0.63503	3855.46	47.0857	2023-06-16
FCS3Exported_2023-06-15_at_01-59-05pm-55.fcs	PST3201_LDHB_+12	0.0117067	0.351019	3560.92	39.0872	2023-06-15	4051.36			43.4242
FCS3Exported_2023-06-15_at_01-59-05pm-56.fcs	PST3201_LDHB_+12	0.0207444	0.622009	4770.41	50.2649	2023-06-15
FCS3Exported_2023-06-15_at_01-59-05pm-57.fcs	PST3201_LDHB_+12	0.0114076	0.342052	3822.76	40.9204	2023-06-15
FCS3Exported_2023-06-07_at_01-09-49pm-55.fcs	PST3201_LDHB_+12	0.0803395	1.95413	4284.85	143.608	2023-06-07	4696.21			138.122
FCS3Exported_2023-06-07_at_01-09-49pm-56.fcs	PST3201_LDHB_+12	0.0674653	1.64098	5117.85	135.772	2023-06-07
FCS3Exported_2023-06-07_at_01-09-49pm-57.fcs	PST3201_LDHB_+12	0.0697888	1.6975	4685.93	134.987	2023-06-07
FCS3Exported_2023-06-29-10.fcs	PST3201_LDHB_+12 G418	0.17045	5.11085	4511.55	260.423	2023-06-29	5430.21	4686.88	785.566	289.649	260.703	73.2384
FCS3Exported_2023-06-29-11.fcs	PST3201_LDHB_+12 G418	0.102711	3.07974	5929.75	301.533	2023-06-29
FCS3Exported_2023-06-29-12.fcs	PST3201_LDHB_+12 G418	0.143206	4.29396	5849.33	306.993	2023-06-29
FCS3Exported_2023-06-23-10.fcs	PST3201_LDHB_+12 G418	0.15303	4.58851	5281.04	255.956	2023-06-23	5301.08			252.429
FCS3Exported_2023-06-23-11.fcs	PST3201_LDHB_+12 G418	0.114605	3.43636	6051.23	313.204	2023-06-23
FCS3Exported_2023-06-23-12.fcs	PST3201_LDHB_+12 G418	0.134624	4.03663	4570.98	188.127	2023-06-23
FCS3Exported_2023-06-22-10.fcs	PST3201_LDHB_+12 G418	0.131569	3.94503	5727.96	322.228	2023-06-22	5467.83			314.158
FCS3Exported_2023-06-22-11.fcs	PST3201_LDHB_+12 G418	0.138536	4.15391	5085.75	266.841	2023-06-22
FCS3Exported_2023-06-22-12.fcs	PST3201_LDHB_+12 G418	0.152513	4.57302	5589.79	353.406	2023-06-22
FCS3Exported_2023-06-16_at_01-16-55pm-58.fcs	PST3201_LDHB_+12 G418	0.0671485	2.01341	3138.15	112.124	2023-06-16	3856.44			135.919
FCS3Exported_2023-06-16_at_01-16-55pm-59.fcs	PST3201_LDHB_+12 G418	0.050434	1.51223	3538.86	98.9425	2023-06-16
FCS3Exported_2023-06-16_at_01-16-55pm-60.fcs	PST3201_LDHB_+12 G418	0.060502	1.81412	4892.32	172.896	2023-06-16
FCS3Exported_2023-06-15_at_01-59-05pm-58.fcs	PST3201_LDHB_+12 G418	0.078087	2.34139	3697.06	143.678	2023-06-15	4013.09			230.349
FCS3Exported_2023-06-15_at_01-59-05pm-59.fcs	PST3201_LDHB_+12 G418	0.0898205	2.69321	4557.14	217.194	2023-06-15
FCS3Exported_2023-06-15_at_01-59-05pm-60.fcs	PST3201_LDHB_+12 G418	0.220652	6.61613	3785.06	330.174	2023-06-15
FCS3Exported_2023-06-07_at_01-09-49pm-58.fcs	PST3201_LDHB_+12 G418	0.280238	6.81635	3749.08	365.713	2023-06-07	4052.63			341.716
FCS3Exported_2023-06-07_at_01-09-49pm-59.fcs	PST3201_LDHB_+12 G418	0.236373	5.74939	4918.71	355.346	2023-06-07
FCS3Exported_2023-06-07_at_01-09-49pm-60.fcs	PST3201_LDHB_+12 G418	0.200324	4.87257	3490.09	304.09	2023-06-07
Experiment file	Name	Mean Ratio eGFP/tagRFP per cell	Readthrough_normalized	mean.RFP	mean.GFP	Measurement	Mean.RFP of construct per Measurement	Mean.RFP of Measurements	SD of Mean.RFP of Constructs per Measurement	Mean.GFP of construct per Measurement	Mean.GFP of Measurements	SD of Mean.GFP of Constructs per Measurement
FCS3Exported_2023-06-29-19.fcs	PST3184_MDH1_TGA_LDHB	0.207666	6.22673	4923.81	316.913	2023-06-29	5309.13	5864.82	949.809	316.962	327.977	47.6354
FCS3Exported_2023-06-29-20.fcs	PST3184_MDH1_TGA_LDHB	0.207783	6.23026	5402.51	328.179	2023-06-29
FCS3Exported_2023-06-29-21.fcs	PST3184_MDH1_TGA_LDHB	0.20579	6.17048	5601.08	324.102	2023-06-29
FCS3Exported_2023-06-23-19.fcs	PST3184_MDH1_TGA_LDHB	0.185042	5.54838	5335.15	298.653	2023-06-23	5323.79			286.814
FCS3Exported_2023-06-23-20.fcs	PST3184_MDH1_TGA_LDHB	0.171624	5.14604	4861.28	268.149	2023-06-23
FCS3Exported_2023-06-23-21.fcs	PST3184_MDH1_TGA_LDHB	0.596861	17.8965	5774.93	281.321	2023-06-23
FCS3Exported_2023-06-22-19.fcs	PST3184_MDH1_TGA_LDHB	0.157465	4.7215	7447.27	299.134	2023-06-22	6961.53			380.155
FCS3Exported_2023-06-22-20.fcs	PST3184_MDH1_TGA_LDHB	0.134307	4.02713	6943.5	286.118	2023-06-22
FCS3Exported_2023-06-22-21.fcs	PST3184_MDH1_TGA_LDHB	0.126938	3.80615	6493.82	298.991	2023-06-22
FCS3Exported_2023-06-29-22.fcs	PST3184_MDH1_TGA_LDHB G418	0.66293	19.8776	2661.68	636.377	2023-06-29	2707.76	2548.76	195.643	621.737	613.953	38.0722
FCS3Exported_2023-06-29-23.fcs	PST3184_MDH1_TGA_LDHB G418	0.669626	20.0783	2987.14	696.705	2023-06-29
FCS3Exported_2023-06-29-24.fcs	PST3184_MDH1_TGA_LDHB G418	0.766465	22.982	2474.47	635.646	2023-06-29
FCS3Exported_2023-06-23-22.fcs	PST3184_MDH1_TGA_LDHB G418	0.561618	16.8398	2281.75	518.219	2023-06-23	2330.28			572.59
FCS3Exported_2023-06-23-23.fcs	PST3184_MDH1_TGA_LDHB G418	0.669218	20.0661	2234.29	556.064	2023-06-23
FCS3Exported_2023-06-23-24.fcs	PST3184_MDH1_TGA_LDHB G418	0.590336	17.7009	2474.8	475.193	2023-06-23
FCS3Exported_2023-06-22-22.fcs	PST3184_MDH1_TGA_LDHB G418	0.700763	21.012	2489.51	740.886	2023-06-22	2608.23			647.532
FCS3Exported_2023-06-22-23.fcs	PST3184_MDH1_TGA_LDHB G418	0.701284	21.0276	2485.02	602.749	2023-06-22
FCS3Exported_2023-06-22-24.fcs	PST3184_MDH1_TGA_LDHB G418	0.746082	22.3708	2850.17	789.08	2023-06-22
FCS3Exported_2023-06-29-31.fcs	PST3185_MDH1_TGA_AQP4	0.28553	8.56144	4970.56	457.411	2023-06-29	4889.29	5226.3	605.022	454.165	488.115	88.7128
FCS3Exported_2023-06-29-32.fcs	PST3185_MDH1_TGA_AQP4	0.333264	9.99272	4484.3	477.002	2023-06-29
FCS3Exported_2023-06-29-33.fcs	PST3185_MDH1_TGA_AQP4	0.272952	8.18431	5213	471.719	2023-06-29
FCS3Exported_2023-06-23-31.fcs	PST3185_MDH1_TGA_AQP4	0.266749	7.9983	4914.39	410.529	2023-06-23	4864.83			421.392
FCS3Exported_2023-06-23-32.fcs	PST3185_MDH1_TGA_AQP4	0.260649	7.81541	4974.62	422.647	2023-06-23
FCS3Exported_2023-06-23-33.fcs	PST3185_MDH1_TGA_AQP4	0.236382	7.08777	4705.49	368.154	2023-06-23
FCS3Exported_2023-06-22-31.fcs	PST3185_MDH1_TGA_AQP4	0.195785	5.87051	6754.24	484.237	2023-06-22	5924.78			588.789
FCS3Exported_2023-06-22-32.fcs	PST3185_MDH1_TGA_AQP4	0.238627	7.15508	5074.26	434.451	2023-06-22
FCS3Exported_2023-06-22-33.fcs	PST3185_MDH1_TGA_AQP4	0.231936	6.95445	5945.83	472.479	2023-06-22
FCS3Exported_2023-06-29-34.fcs	PST3185_MDH1_TGA_AQP4 G418	1.08848	32.6375	2083.65	963.991	2023-06-29	1800.73	2402.63	632.178	796.458	779.666	15.456
FCS3Exported_2023-06-29-35.fcs	PST3185_MDH1_TGA_AQP4 G418	0.981357	29.4254	1794.62	765.883	2023-06-29
FCS3Exported_2023-06-29-36.fcs	PST3185_MDH1_TGA_AQP4 G418	1.0985	32.9379	1523.92	742.492	2023-06-29
FCS3Exported_2023-06-23-34.fcs	PST3185_MDH1_TGA_AQP4 G418	0.814003	24.4074	1987.49	713.466	2023-06-23	2345.89			766.034
FCS3Exported_2023-06-23-35.fcs	PST3185_MDH1_TGA_AQP4 G418	0.728003	21.8287	2321.76	718.078	2023-06-23
FCS3Exported_2023-06-23-36.fcs	PST3185_MDH1_TGA_AQP4 G418	0.697829	20.924	2728.43	763.805	2023-06-23
FCS3Exported_2023-06-22-34.fcs	PST3185_MDH1_TGA_AQP4 G418	0.82036	24.598	2718.19	868.787	2023-06-22	3061.26			776.507
FCS3Exported_2023-06-22-35.fcs	PST3185_MDH1_TGA_AQP4 G418	0.776298	23.2768	2979.96	894.06	2023-06-22
FCS3Exported_2023-06-22-36.fcs	PST3185_MDH1_TGA_AQP4 G418	0.845569	25.3539	3485.64	1139.16	2023-06-22
FCS3Exported_2023-06-29-43.fcs	PST3186_LDHB_TGA_MDH1	0.0642757	1.92727	5873.88	204.023	2023-06-29	6162.34	6106	824.959	210.428	219.043	40.0272
FCS3Exported_2023-06-29-44.fcs	PST3186_LDHB_TGA_MDH1	0.0756153	2.26728	6038.41	215.399	2023-06-29
FCS3Exported_2023-06-29-45.fcs	PST3186_LDHB_TGA_MDH1	0.0685338	2.05494	6574.74	212.263	2023-06-29
FCS3Exported_2023-06-23-43.fcs	PST3186_LDHB_TGA_MDH1	0.1065	3.19333	5547.78	210.029	2023-06-23	5254.31			184.025
FCS3Exported_2023-06-23-44.fcs	PST3186_LDHB_TGA_MDH1	0.0854016	2.56072	4956.78	169.863	2023-06-23
FCS3Exported_2023-06-23-45.fcs	PST3186_LDHB_TGA_MDH1	0.0652332	1.95598	5258.38	146.173	2023-06-23
FCS3Exported_2023-06-22-43.fcs	PST3186_LDHB_TGA_MDH1	0.0539377	1.61729	7375.02	210.034	2023-06-22	6901.34			262.676
FCS3Exported_2023-06-22-44.fcs	PST3186_LDHB_TGA_MDH1	0.0713918	2.14064	6844.19	207.201	2023-06-22
FCS3Exported_2023-06-22-45.fcs	PST3186_LDHB_TGA_MDH1	0.0735348	2.2049	6484.82	199.09	2023-06-22
FCS3Exported_2023-06-29-46.fcs	PST3186_LDHB_TGA_MDH1 G418	0.336014	10.0752	3589.64	434.381	2023-06-29	4217.04	4184.7	462.881	445.579	406.475	46.2393
FCS3Exported_2023-06-29-47.fcs	PST3186_LDHB_TGA_MDH1 G418	0.239463	7.18014	4253.58	489.514	2023-06-29
FCS3Exported_2023-06-29-48.fcs	PST3186_LDHB_TGA_MDH1 G418	0.216308	6.48587	4807.89	503.119	2023-06-29
FCS3Exported_2023-06-23-46.fcs	PST3186_LDHB_TGA_MDH1 G418	0.218368	6.54762	4311.87	355.304	2023-06-23	3706.49			355.439
FCS3Exported_2023-06-23-47.fcs	PST3186_LDHB_TGA_MDH1 G418	0.241636	7.24531	3624.87	290.698	2023-06-23
FCS3Exported_2023-06-23-48.fcs	PST3186_LDHB_TGA_MDH1 G418	0.299363	8.97622	3182.73	371.448	2023-06-23
FCS3Exported_2023-06-22-46.fcs	PST3186_LDHB_TGA_MDH1 G418	0.241552	7.24279	4206.64	404.306	2023-06-22	4630.56			418.406
FCS3Exported_2023-06-22-47.fcs	PST3186_LDHB_TGA_MDH1 G418	0.301167	9.03032	4396.17	458.153	2023-06-22
FCS3Exported_2023-06-22-48.fcs	PST3186_LDHB_TGA_MDH1 G418	0.23601	7.07663	5288.86	555.998	2023-06-22
FCS3Exported_2023-06-29-55.fcs	PST3187_LDHB_TGA_AQP4	0.0870713	2.61078	6851.86	255.166	2023-06-29	6372	6631.35	819.921	236.696	243.224	44.598
FCS3Exported_2023-06-29-56.fcs	PST3187_LDHB_TGA_AQP4	0.0865569	2.59536	6157.43	248.589	2023-06-29
FCS3Exported_2023-06-29-57.fcs	PST3187_LDHB_TGA_AQP4	0.0874294	2.62152	6106.72	221.826	2023-06-29
FCS3Exported_2023-06-23-55.fcs	PST3187_LDHB_TGA_AQP4	0.103043	3.08968	6152.15	221.204	2023-06-23	5972.46			202.25
FCS3Exported_2023-06-23-56.fcs	PST3187_LDHB_TGA_AQP4	0.0883267	2.64843	6012.5	188.07	2023-06-23
FCS3Exported_2023-06-23-57.fcs	PST3187_LDHB_TGA_AQP4	0.061035	1.8301	5752.72	181.573	2023-06-23
FCS3Exported_2023-06-22-55.fcs	PST3187_LDHB_TGA_AQP4	0.0504321	1.51218	7718.66	218.154	2023-06-22	7549.58			290.727
FCS3Exported_2023-06-22-56.fcs	PST3187_LDHB_TGA_AQP4	0.0641856	1.92457	7193.49	204.327	2023-06-22
FCS3Exported_2023-06-22-57.fcs	PST3187_LDHB_TGA_AQP4	0.055109	1.65241	7736.58	211.484	2023-06-22
FCS3Exported_2023-06-29-58.fcs	PST3187_LDHB_TGA_AQP4 G418	0.406463	12.1876	4155.52	528.942	2023-06-29	4036.53	4359.19	766.152	525.177	508.606	31.4288
FCS3Exported_2023-06-29-59.fcs	PST3187_LDHB_TGA_AQP4 G418	0.370966	11.1232	3550.85	532.91	2023-06-29
FCS3Exported_2023-06-29-60.fcs	PST3187_LDHB_TGA_AQP4 G418	0.301989	9.05497	4403.22	562.584	2023-06-29
FCS3Exported_2023-06-23-58.fcs	PST3187_LDHB_TGA_AQP4 G418	0.356729	10.6963	3911.05	476.27	2023-06-23	3807.13			472.36
FCS3Exported_2023-06-23-59.fcs	PST3187_LDHB_TGA_AQP4 G418	0.383683	11.5045	3546.46	446.165	2023-06-23
FCS3Exported_2023-06-23-60.fcs	PST3187_LDHB_TGA_AQP4 G418	0.352822	10.5792	3963.9	467.684	2023-06-23
FCS3Exported_2023-06-22-58.fcs	PST3187_LDHB_TGA_AQP4 G418	0.29386	8.81122	4642.28	499.32	2023-06-22	5233.89			528.283
FCS3Exported_2023-06-22-59.fcs	PST3187_LDHB_TGA_AQP4 G418	0.267602	8.02389	4873.15	518.395	2023-06-22
FCS3Exported_2023-06-22-60.fcs	PST3187_LDHB_TGA_AQP4 G418	0.273041	8.18699	6186.25	723.302	2023-06-22
FCS3Exported_2023-06-29-67.fcs	PST3188_AQP4_TGA_MDH1	0.183835	5.51219	5004.66	372.114	2023-06-29	5235.3	5452.05	604.414	375.792	395.734	37.8459
FCS3Exported_2023-06-29-68.fcs	PST3188_AQP4_TGA_MDH1	0.170795	5.12117	5633.24	399.603	2023-06-29
FCS3Exported_2023-06-29-69.fcs	PST3188_AQP4_TGA_MDH1	0.120123	3.60182	5068	312.326	2023-06-29
FCS3Exported_2023-06-23-67.fcs	PST3188_AQP4_TGA_MDH1	0.271634	8.14478	5087.01	419.126	2023-06-23	4985.89			372.029
FCS3Exported_2023-06-23-68.fcs	PST3188_AQP4_TGA_MDH1	0.21125	6.3342	4568.96	376.913	2023-06-23
FCS3Exported_2023-06-23-69.fcs	PST3188_AQP4_TGA_MDH1	0.144116	4.32123	5301.71	315.037	2023-06-23
FCS3Exported_2023-06-22-67.fcs	PST3188_AQP4_TGA_MDH1	0.111006	3.32845	6084.39	377.041	2023-06-22	6134.95			439.381
FCS3Exported_2023-06-22-68.fcs	PST3188_AQP4_TGA_MDH1	0.102547	3.07481	6115	313.705	2023-06-22
FCS3Exported_2023-06-22-69.fcs	PST3188_AQP4_TGA_MDH1	0.131393	3.93973	6205.46	377.936	2023-06-22
FCS3Exported_2023-06-29-70.fcs	PST3188_AQP4_TGA_MDH1 G418	1.01205	30.3458	3003.98	688.841	2023-06-29	3387.47	3674.63	387.713	695.969	612.751	97.5646
FCS3Exported_2023-06-29-71.fcs	PST3188_AQP4_TGA_MDH1 G418	0.517753	15.5245	4008.85	766.036	2023-06-29
FCS3Exported_2023-06-29-72.fcs	PST3188_AQP4_TGA_MDH1 G418	0.433839	13.0084	3149.59	630.251	2023-06-29
FCS3Exported_2023-06-23-70.fcs	PST3188_AQP4_TGA_MDH1 G418	0.574651	17.2306	3114.61	698.75	2023-06-23	3520.76			636.907
FCS3Exported_2023-06-23-71.fcs	PST3188_AQP4_TGA_MDH1 G418	0.434336	13.0233	3675.97	583.028	2023-06-23
FCS3Exported_2023-06-23-72.fcs	PST3188_AQP4_TGA_MDH1 G418	0.443311	13.2924	3771.71	613.152	2023-06-23
FCS3Exported_2023-06-22-70.fcs	PST3188_AQP4_TGA_MDH1 G418	0.379766	11.3871	4224.14	652.698	2023-06-22	4115.66			505.378
FCS3Exported_2023-06-22-71.fcs	PST3188_AQP4_TGA_MDH1 G418	0.431476	12.9376	4074.06	736.888	2023-06-22
FCS3Exported_2023-06-22-72.fcs	PST3188_AQP4_TGA_MDH1 G418	0.247768	7.42917	4048.78	470.024	2023-06-22
FCS3Exported_2023-06-29-79.fcs	PST3189_AQP4_TGA_LDHB	0.0736	2.20685	5118.48	161.904	2023-06-29	5043.56	5183.05	121.679	187.674	190.266	18.0671
FCS3Exported_2023-06-29-80.fcs	PST3189_AQP4_TGA_LDHB	0.128392	3.84975	5631.67	215.299	2023-06-29
FCS3Exported_2023-06-29-81.fcs	PST3189_AQP4_TGA_LDHB	0.111996	3.35814	4380.54	166.752	2023-06-29
FCS3Exported_2023-06-23-79.fcs	PST3189_AQP4_TGA_LDHB	0.117193	3.51395	5077.64	206.741	2023-06-23	5267.41			173.635
FCS3Exported_2023-06-23-80.fcs	PST3189_AQP4_TGA_LDHB	0.101516	3.0439	5586.27	191.102	2023-06-23
FCS3Exported_2023-06-23-81.fcs	PST3189_AQP4_TGA_LDHB	0.106669	3.1984	5138.31	169.454	2023-06-23
FCS3Exported_2023-06-22-79.fcs	PST3189_AQP4_TGA_LDHB	0.055496	1.66401	4917.97	127.241	2023-06-22	5238.18			209.489
FCS3Exported_2023-06-22-80.fcs	PST3189_AQP4_TGA_LDHB	0.076792	2.30256	4922.54	157.672	2023-06-22
FCS3Exported_2023-06-22-81.fcs	PST3189_AQP4_TGA_LDHB	0.0799428	2.39704	5874.02	181.138	2023-06-22
FCS3Exported_2023-06-29-82.fcs	PST3189_AQP4_TGA_LDHB G418	0.391509	11.7392	2809.34	371.903	2023-06-29	3386.4	3513.93	150.525	417.856	387.091	28.5378
FCS3Exported_2023-06-29-83.fcs	PST3189_AQP4_TGA_LDHB G418	0.281228	8.43247	3873.31	500.704	2023-06-29
FCS3Exported_2023-06-29-84.fcs	PST3189_AQP4_TGA_LDHB G418	0.365489	10.959	3476.56	360.707	2023-06-29
FCS3Exported_2023-06-23-82.fcs	PST3189_AQP4_TGA_LDHB G418	0.371338	11.1344	4244.47	438.11	2023-06-23	3679.97			381.933
FCS3Exported_2023-06-23-83.fcs	PST3189_AQP4_TGA_LDHB G418	0.329626	9.88363	3986.31	437.701	2023-06-23
FCS3Exported_2023-06-23-84.fcs	PST3189_AQP4_TGA_LDHB G418	0.336179	10.0801	2809.13	309.319	2023-06-23
FCS3Exported_2023-06-22-82.fcs	PST3189_AQP4_TGA_LDHB G418	0.330732	9.9168	3113.76	342.604	2023-06-22	3475.41			361.484
FCS3Exported_2023-06-22-83.fcs	PST3189_AQP4_TGA_LDHB G418	0.236189	7.08198	3486.59	300.48	2023-06-22
FCS3Exported_2023-06-22-84.fcs	PST3189_AQP4_TGA_LDHB G418	0.289389	8.67716	3825.88	441.368	2023-06-22
Experiment file	Name	Mean Ratio eGFP/tagRFP per cell	Readthrough_normalized	mean.RFP	mean.GFP	Measurement	Mean.RFP of construct per Measurement	Mean.RFP of Measurements	SD of Mean.RFP of Constructs per Measurement	Mean.GFP of construct per Measurement	Mean.GFP of Measurements	SD of Mean.GFP of Constructs per Measurement
FCS3Exported_2023-08-18_at_09-51-23am-07.fcs	PST1655_MDH1	0.287345	7.10457	5519.84	372.514	2023-08-18	5508.6	5092.23	459.032	389.088	416.001	28.9251
FCS3Exported_2023-08-18_at_09-51-23am-08.fcs	PST1655_MDH1	0.377782	9.34063	5338.95	421.106	2023-08-18
FCS3Exported_2023-08-18_at_09-51-23am-09.fcs	PST1655_MDH1	0.278141	6.87701	5667	373.646	2023-08-18
FCS3Exported_2023-08-18_at_09-51-23am-10.fcs	PST1655_MDH1	0.318774	7.88164	5299.78	443.911	2023-08-18	5424.83			401.761
FCS3Exported_2023-08-18_at_09-51-23am-11.fcs	PST1655_MDH1	0.299475	7.40449	5077.13	395.127	2023-08-18
FCS3Exported_2023-08-18_at_09-51-23am-12.fcs	PST1655_MDH1	0.187737	4.64179	5897.58	366.245	2023-08-18
FCS3Exported_2023-08-18_at_09-51-23am-25.fcs	PST1655_MDH1	0.329907	8.1569	5108.76	501.554	2023-08-18	4901.68			455.763
FCS3Exported_2023-08-18_at_09-51-23am-26.fcs	PST1655_MDH1	0.316821	7.83336	4747.94	453.276	2023-08-18
FCS3Exported_2023-08-18_at_09-51-23am-27.fcs	PST1655_MDH1	0.299898	7.41494	4848.33	412.458	2023-08-18
FCS3Exported_2023-08-18_at_09-51-23am-28.fcs	PST1655_MDH1	0.312085	7.71626	3816.23	385.621	2023-08-18	4533.81			417.394
FCS3Exported_2023-08-18_at_09-51-23am-29.fcs	PST1655_MDH1	0.391689	9.68447	4533.14	464.055	2023-08-18
FCS3Exported_2023-08-18_at_09-51-23am-30.fcs	PST1655_MDH1	0.272544	6.73861	5252.05	402.504	2023-08-18
FCS3Exported_2023-08-18_at_09-51-23am-13.fcs	PST1786_AQP4	0.138777	3.43125	7237.27	319.375	2023-08-18	6577.99	6157.19	450.012	303.176	307.417	10.8109
FCS3Exported_2023-08-18_at_09-51-23am-14.fcs	PST1786_AQP4	0.177905	4.39869	6731.84	363.058	2023-08-18
FCS3Exported_2023-08-18_at_09-51-23am-15.fcs	PST1786_AQP4	0.122865	3.03782	5764.87	227.096	2023-08-18
FCS3Exported_2023-08-18_at_09-51-23am-16.fcs	PST1786_AQP4	0.133873	3.30999	6429.49	280.239	2023-08-18	6413.89			294.329
FCS3Exported_2023-08-18_at_09-51-23am-17.fcs	PST1786_AQP4	0.201271	4.97641	7233.14	403.664	2023-08-18
FCS3Exported_2023-08-18_at_09-51-23am-18.fcs	PST1786_AQP4	0.096895	2.39572	5579.03	199.085	2023-08-18
FCS3Exported_2023-08-18_at_09-51-23am-31.fcs	PST1786_AQP4	0.152399	3.76805	6892.36	352.26	2023-08-18	6078.29			318.452
FCS3Exported_2023-08-18_at_09-51-23am-32.fcs	PST1786_AQP4	0.199509	4.93283	5751.65	325.079	2023-08-18
FCS3Exported_2023-08-18_at_09-51-23am-33.fcs	PST1786_AQP4	0.159333	3.93948	5590.87	278.018	2023-08-18
FCS3Exported_2023-08-18_at_09-51-23am-34.fcs	PST1786_AQP4	0.190231	4.70343	5696.41	305.544	2023-08-18	5558.58			313.709
FCS3Exported_2023-08-18_at_09-51-23am-35.fcs	PST1786_AQP4	0.25593	6.32784	5044.09	345.349	2023-08-18
FCS3Exported_2023-08-18_at_09-51-23am-36.fcs	PST1786_AQP4	0.163563	4.04407	5935.23	290.232	2023-08-18
FCS3Exported_2023-08-18_at_09-51-23am-19.fcs	PST1653_LDHB	0.0143725	0.355358	15560.1	123.386	2023-08-18	15082.1	14222.9	775.039	120.547	130.44	7.18347
FCS3Exported_2023-08-18_at_09-51-23am-20.fcs	PST1653_LDHB	0.0174198	0.430702	14405.6	119.171	2023-08-18
FCS3Exported_2023-08-18_at_09-51-23am-21.fcs	PST1653_LDHB	0.0159065	0.393286	15280.7	119.086	2023-08-18
FCS3Exported_2023-08-18_at_09-51-23am-22.fcs	PST1653_LDHB	0.0205936	0.509175	14847.1	132.723	2023-08-18	14327.8			130.05
FCS3Exported_2023-08-18_at_09-51-23am-23.fcs	PST1653_LDHB	0.0216001	0.53406	13988	141.932	2023-08-18
FCS3Exported_2023-08-18_at_09-51-23am-24.fcs	PST1653_LDHB	0.0174662	0.43185	14148.3	115.495	2023-08-18
FCS3Exported_2023-08-18_at_09-51-23am-37.fcs	PST1653_LDHB	0.0170746	0.422168	14236.5	135.758	2023-08-18	14283.2			134.177
FCS3Exported_2023-08-18_at_09-51-23am-38.fcs	PST1653_LDHB	0.0180316	0.445829	14804.2	117.079	2023-08-18
FCS3Exported_2023-08-18_at_09-51-23am-39.fcs	PST1653_LDHB	0.0295383	0.730331	13808.9	149.693	2023-08-18
FCS3Exported_2023-08-18_at_09-51-23am-40.fcs	PST1653_LDHB	0.0224622	0.555376	14681.7	137.127	2023-08-18	13198.6			136.984
FCS3Exported_2023-08-18_at_09-51-23am-41.fcs	PST1653_LDHB	0.0399545	0.987869	11012.6	149.229	2023-08-18
FCS3Exported_2023-08-18_at_09-51-23am-42.fcs	PST1653_LDHB	0.0233683	0.577778	13901.5	124.597	2023-08-18

## Sheet: Raw_data_TR_measurement_2
Experiment file	Name	Mean Ratio eGFP/tagRFP per cell	Readthrough_normalized	Mean.RFP	Mean.GFP	Measurement	Mean.RFP of construct per Measurement	Mean.RFP of Measurements	SD of Mean.RFP of Constructs per Measurement	Mean.GFP of construct per Measurement	Mean.GFP of Measurements	SD of Mean.GFP of Constructs per Measurement
FCS3Exported_2025-03-14_at_09-36-07am-04.fcs	PST1655 MDH1_TGA_SCC	0.222543	7.91789	9417.63	648.161	2025-03-14	8865.42	7369.48	1132.61	630.287	521.879	73.6583
FCS3Exported_2025-03-14_at_09-36-07am-05.fcs	PST1655 MDH1_TGA_SCC	0.253699	9.02642	8153.09	595.618	2025-03-14
FCS3Exported_2025-03-14_at_09-36-07am-06.fcs	PST1655 MDH1_TGA_SCC	0.216484	7.70234	9025.53	647.081	2025-03-14
FCS3Exported_2025-03-13_at_01-08-22pm-04.fcs	PST1655 MDH1_TGA_SCC	0.221598	7.64441	7348.97	502.15	2025-03-13	7628.29			501.935
FCS3Exported_2025-03-13_at_01-08-22pm-05.fcs	PST1655 MDH1_TGA_SCC	0.202954	7.00125	7907.6	501.719	2025-03-13
FCS3Exported_2025-03-13_at_01-08-22pm-06.fcs	PST1655 MDH1_TGA_SCC					2025-03-13
FCS3Exported_2025-03-07_at_10-14-03am-04.fcs	PST1655 MDH1_TGA_SCC	0.231563	7.23092	6078.05	473.311	2025-03-07	6537.04			487.987
FCS3Exported_2025-03-07_at_10-14-03am-05.fcs	PST1655 MDH1_TGA_SCC	0.196525	6.13683	7316.17	549.22	2025-03-07
FCS3Exported_2025-03-07_at_10-14-03am-06.fcs	PST1655 MDH1_TGA_SCC	0.219487	6.85385	6216.91	441.429	2025-03-07
FCS3Exported_2025-02-28_at_12-02-35pm-04.fcs	PST1655 MDH1_TGA_SCC	0.240766	8.18869	5924.42	467.775	2025-02-28	6447.16			467.308
FCS3Exported_2025-02-28_at_12-02-35pm-05.fcs	PST1655 MDH1_TGA_SCC	0.229335	7.79992	6252.29	459.104	2025-02-28
FCS3Exported_2025-02-28_at_12-02-35pm-06.fcs	PST1655 MDH1_TGA_SCC	0.194696	6.62179	7164.77	475.046	2025-02-28
FCS3Exported_2025-03-14_at_09-36-07am-07.fcs	PST3494 MDH1_TAG_SCC	0.0126811	0.451185	8993.27	68.5837	2025-03-14	8946.46	7959.62	1172.87	62.1861	54.6601	7.45471
FCS3Exported_2025-03-14_at_09-36-07am-08.fcs	PST3494 MDH1_TAG_SCC	0.00904113	0.321676	9017.67	58.3757	2025-03-14
FCS3Exported_2025-03-14_at_09-36-07am-09.fcs	PST3494 MDH1_TAG_SCC	0.0129588	0.461062	8828.44	59.5988	2025-03-14
FCS3Exported_2025-03-13_at_01-08-22pm-07.fcs	PST3494 MDH1_TAG_SCC	0.0120377	0.41526	9183.62	52.4553	2025-03-13	8867.27			59.4796
FCS3Exported_2025-03-13_at_01-08-22pm-08.fcs	PST3494 MDH1_TAG_SCC	0.0126033	0.434772	9083.46	61.6473	2025-03-13
FCS3Exported_2025-03-13_at_01-08-22pm-09.fcs	PST3494 MDH1_TAG_SCC	0.0203305	0.701338	8334.74	64.336	2025-03-13
FCS3Exported_2025-03-07_at_10-14-03am-07.fcs	PST3494 MDH1_TAG_SCC	0.0123427	0.385422	7116.08	51.4398	2025-03-07	7529.42			50.7945
FCS3Exported_2025-03-07_at_10-14-03am-08.fcs	PST3494 MDH1_TAG_SCC	0.0104221	0.325447	7876.07	50.0565	2025-03-07
FCS3Exported_2025-03-07_at_10-14-03am-09.fcs	PST3494 MDH1_TAG_SCC	0.0101713	0.317617	7596.11	50.8872	2025-03-07
FCS3Exported_2025-02-28_at_12-02-35pm-07.fcs	PST3494 MDH1_TAG_SCC	0.0129015	0.438791	7272.5	48.6639	2025-02-28	6495.33			46.1802
FCS3Exported_2025-02-28_at_12-02-35pm-08.fcs	PST3494 MDH1_TAG_SCC	0.0109515	0.372471	5441.35	38.1358	2025-02-28
FCS3Exported_2025-02-28_at_12-02-35pm-09.fcs	PST3494 MDH1_TAG_SCC	0.0190843	0.649074	6772.15	51.7411	2025-02-28
FCS3Exported_2025-03-14_at_09-36-07am-10.fcs	PST3495 MDH1_TAA_SCC	0.0235585	0.838192	8314.33	37.7467	2025-03-14	8396.37	8217.74	966.506	38.5836	43.2909	7.97457
FCS3Exported_2025-03-14_at_09-36-07am-11.fcs	PST3495 MDH1_TAA_SCC	0.00897966	0.319489	8441.02	41.9184	2025-03-14
FCS3Exported_2025-03-14_at_09-36-07am-12.fcs	PST3495 MDH1_TAA_SCC	0.00562994	0.200309	8433.77	36.0858	2025-03-14
FCS3Exported_2025-03-13_at_01-08-22pm-10.fcs	PST3495 MDH1_TAA_SCC					2025-03-13	9397.06			39.1808
FCS3Exported_2025-03-13_at_01-08-22pm-11.fcs	PST3495 MDH1_TAA_SCC	0.00865981	0.298735	9579.37	45.5638	2025-03-13
FCS3Exported_2025-03-13_at_01-08-22pm-12.fcs	PST3495 MDH1_TAA_SCC	0.00550854	0.190027	9214.75	32.7977	2025-03-13
FCS3Exported_2025-03-07_at_10-14-03am-10.fcs	PST3495 MDH1_TAA_SCC	0.00866932	0.270714	8006.87	40.054	2025-03-07	7060.39			40.1876
FCS3Exported_2025-03-07_at_10-14-03am-11.fcs	PST3495 MDH1_TAA_SCC	0.0152919	0.477515	6215.66	42.2649	2025-03-07
FCS3Exported_2025-03-07_at_10-14-03am-12.fcs	PST3495 MDH1_TAA_SCC	0.0103936	0.324557	6958.63	38.2439	2025-03-07
FCS3Exported_2025-02-28_at_12-02-35pm-10.fcs	PST3495 MDH1_TAA_SCC	0.598022		7194.86	93.3699	2025-02-28	8017.15			55.2115
FCS3Exported_2025-02-28_at_12-02-35pm-11.fcs	PST3495 MDH1_TAA_SCC	0.00758443	0.257954	8191.96	33.6824	2025-02-28
FCS3Exported_2025-02-28_at_12-02-35pm-12.fcs	PST3495 MDH1_TAA_SCC	0.00843742	0.286965	8664.64	38.582	2025-02-28
FCS3Exported_2025-03-14_at_09-36-07am-88.fcs	PST3125 MDH1_-9,-8exLDHB_AA	0.357673	12.7257	6755.54	744.653	2025-03-14	7074.85	6612.69	819.278	736.415	568.266	100.495
FCS3Exported_2025-03-14_at_09-36-07am-89.fcs	PST3125 MDH1_-9,-8exLDHB_AA	0.376089	13.381	7207.75	692.14	2025-03-14
FCS3Exported_2025-03-14_at_09-36-07am-90.fcs	PST3125 MDH1_-9,-8exLDHB_AA	0.349267	12.4267	7261.27	772.452	2025-03-14
FCS3Exported_2025-04-03_at_12-30-01pm-10.fcs	PST3125 MDH1_-9,-8exLDHB_AA	0.280849	12.0147	6948.16	574.135	2025-04-03	5148.86			454.226
FCS3Exported_2025-04-03_at_12-30-01pm-11.fcs	PST3125 MDH1_-9,-8exLDHB_AA	0.295081	12.6235	5159.23	334.317	2025-04-03
FCS3Exported_2025-04-03_at_12-30-01pm-12.fcs	PST3125 MDH1_-9,-8exLDHB_AA					2025-04-03
FCS3Exported_2025-04-03_at_12-30-01pm-13.fcs	PST3125 MDH1_-9,-8exLDHB_AA	0.247163	10.5736	7294.85	605.468	2025-04-03	6132.25			462.425
FCS3Exported_2025-04-03_at_12-30-01pm-14.fcs	PST3125 MDH1_-9,-8exLDHB_AA	0.289642	12.3908	4524.37	336.374	2025-04-03
FCS3Exported_2025-04-03_at_12-30-01pm-15.fcs	PST3125 MDH1_-9,-8exLDHB_AA	0.351039	15.0174	6577.52	445.433	2025-04-03
FCS3Exported_2025-04-03_at_12-30-01pm-16.fcs	PST3125 MDH1_-9,-8exLDHB_AA	0.269424	11.5259	8050.42	489.774	2025-04-03	6786.92			495.127
FCS3Exported_2025-04-03_at_12-30-01pm-17.fcs	PST3125 MDH1_-9,-8exLDHB_AA	0.286894	12.2733	5997.41	461.131	2025-04-03
FCS3Exported_2025-04-03_at_12-30-01pm-18.fcs	PST3125 MDH1_-9,-8exLDHB_AA	0.293784	12.568	6312.92	534.476	2025-04-03
FCS3Exported_2025-04-03_at_12-30-01pm-58.fcs	PST3125 MDH1_-9,-8exLDHB_AA	0.284605	11.7822	7148.09	587.569	2025-04-03	7694.24			614.119
FCS3Exported_2025-04-03_at_12-30-01pm-59.fcs	PST3125 MDH1_-9,-8exLDHB_AA	0.283523	11.7374	8259.09	660.925	2025-04-03
FCS3Exported_2025-04-03_at_12-30-01pm-60.fcs	PST3125 MDH1_-9,-8exLDHB_AA	0.270447	11.1961	7675.54	593.863	2025-04-03
FCS3Exported_2025-04-03_at_12-30-01pm-61.fcs	PST3125 MDH1_-9,-8exLDHB_AA	0.306834	12.7024	6107.54	588.616	2025-04-03	6057.8			585.045
FCS3Exported_2025-04-03_at_12-30-01pm-62.fcs	PST3125 MDH1_-9,-8exLDHB_AA	0.431719		6114.31	612.93	2025-04-03
FCS3Exported_2025-04-03_at_12-30-01pm-63.fcs	PST3125 MDH1_-9,-8exLDHB_AA	0.336461	13.929	6008.05	553.589	2025-04-03
FCS3Exported_2025-04-03_at_12-30-01pm-64.fcs	PST3125 MDH1_-9,-8exLDHB_AA	0.322518	13.3518	6150.23	571.362	2025-04-03	6283.93			592.493
FCS3Exported_2025-04-03_at_12-30-01pm-65.fcs	PST3125 MDH1_-9,-8exLDHB_AA	0.386047	15.9817	5602.94	580.375	2025-04-03
FCS3Exported_2025-04-03_at_12-30-01pm-66.fcs	PST3125 MDH1_-9,-8exLDHB_AA	0.301639	12.4874	7098.61	625.743	2025-04-03
FCS3Exported_2025-03-14_at_09-36-07am-16.fcs	PST3484 MDH1_-9,-8exLDHB_AA_TAG	0.0234867	0.835637	9756.3	72.9846	2025-03-14	9891.28	8527.52	989.14	75.6886	68.154	11.3832
FCS3Exported_2025-03-14_at_09-36-07am-17.fcs	PST3484 MDH1_-9,-8exLDHB_AA_TAG	0.0133193	0.47389	9281.06	76.2076	2025-03-14
FCS3Exported_2025-03-14_at_09-36-07am-18.fcs	PST3484 MDH1_-9,-8exLDHB_AA_TAG	0.0102585	0.364989	10636.5	77.8735	2025-03-14
FCS3Exported_2025-03-13_at_01-08-22pm-16.fcs	PST3484 MDH1_-9,-8exLDHB_AA_TAG	0.0174414	0.601672	8806.24	68.2331	2025-03-13	8623.47			80.0881
FCS3Exported_2025-03-13_at_01-08-22pm-17.fcs	PST3484 MDH1_-9,-8exLDHB_AA_TAG	0.920853		7719.33	98.4136	2025-03-13
FCS3Exported_2025-03-13_at_01-08-22pm-18.fcs	PST3484 MDH1_-9,-8exLDHB_AA_TAG	0.0178426	0.615512	9344.84	73.6176	2025-03-13
FCS3Exported_2025-03-07_at_10-14-03am-16.fcs	PST3484 MDH1_-9,-8exLDHB_AA_TAG	0.0109746	0.342699	7578.6	52.7877	2025-03-07	7817.13			58.3116
FCS3Exported_2025-03-07_at_10-14-03am-17.fcs	PST3484 MDH1_-9,-8exLDHB_AA_TAG	0.0142714	0.445647	8063.62	64.7846	2025-03-07
FCS3Exported_2025-03-07_at_10-14-03am-18.fcs	PST3484 MDH1_-9,-8exLDHB_AA_TAG	0.0169863	0.530424	7809.16	57.3626	2025-03-07
FCS3Exported_2025-02-28_at_12-02-35pm-16.fcs	PST3484 MDH1_-9,-8exLDHB_AA_TAG	0.0123828	0.421152	7854.69	60.5494	2025-02-28	7778.2			58.5276
FCS3Exported_2025-02-28_at_12-02-35pm-17.fcs	PST3484 MDH1_-9,-8exLDHB_AA_TAG	0.0260712	0.886707	7435.89	59.6821	2025-02-28
FCS3Exported_2025-02-28_at_12-02-35pm-18.fcs	PST3484 MDH1_-9,-8exLDHB_AA_TAG	0.014346	0.487921	8044.01	55.3511	2025-02-28
FCS3Exported_2025-03-14_at_09-36-07am-19.fcs	PST3485 MDH1_-9,-8exLDHB_AA_TAA	0.164812		10611.9	60.515	2025-03-14	9759.06	8955.45	631.358	47.3658	51.1355	2.35928
FCS3Exported_2025-03-14_at_09-36-07am-20.fcs	PST3485 MDH1_-9,-8exLDHB_AA_TAA	0.00991404	0.352734	10018.1	49.8479	2025-03-14
FCS3Exported_2025-03-14_at_09-36-07am-21.fcs	PST3485 MDH1_-9,-8exLDHB_AA_TAA	0.00596312	0.212163	9500.04	44.8837	2025-03-14
FCS3Exported_2025-03-13_at_01-08-22pm-19.fcs	PST3485 MDH1_-9,-8exLDHB_AA_TAA	0.0709555		8944.26	57.2694	2025-03-13	9150.72			49.7541
FCS3Exported_2025-03-13_at_01-08-22pm-20.fcs	PST3485 MDH1_-9,-8exLDHB_AA_TAA	0.0104267	0.359686	9811.55	51.5196	2025-03-13
FCS3Exported_2025-03-13_at_01-08-22pm-21.fcs	PST3485 MDH1_-9,-8exLDHB_AA_TAA	0.0150538	0.519307	8696.35	47.9886	2025-03-13
FCS3Exported_2025-03-07_at_10-14-03am-19.fcs	PST3485 MDH1_-9,-8exLDHB_AA_TAA	0.0128149	0.400167	9359.02	41.3451	2025-03-07	8536.81			53.0868
FCS3Exported_2025-03-07_at_10-14-03am-20.fcs	PST3485 MDH1_-9,-8exLDHB_AA_TAA	0.0116543	0.363925	7819.27	41.8217	2025-03-07
FCS3Exported_2025-03-07_at_10-14-03am-21.fcs	PST3485 MDH1_-9,-8exLDHB_AA_TAA	0.0533275	1.66524	8432.15	76.0937	2025-03-07
FCS3Exported_2025-02-28_at_12-02-35pm-19.fcs	PST3485 MDH1_-9,-8exLDHB_AA_TAA	0.034708	1.18045	8333.38	66.3553	2025-02-28	8375.22			50.5655
FCS3Exported_2025-02-28_at_12-02-35pm-20.fcs	PST3485 MDH1_-9,-8exLDHB_AA_TAA	0.0125035	0.425256	8242.9	40.0945	2025-02-28
FCS3Exported_2025-02-28_at_12-02-35pm-21.fcs	PST3485 MDH1_-9,-8exLDHB_AA_TAA	0.0140342	0.477316	8549.39	45.2466	2025-02-28
FCS3Exported_2025-03-14_at_09-36-07am-22.fcs	PST3100 MDH1-6,-5exLDHB_GA	0.0629265	2.23887	9923.39	326.17	2025-03-14	9504.23	7761.16	1528.76	307.718	258.182	79.8831
FCS3Exported_2025-03-14_at_09-36-07am-23.fcs	PST3100 MDH1-6,-5exLDHB_GA	0.0614133	2.18504	9817.82	337.193	2025-03-14
FCS3Exported_2025-03-14_at_09-36-07am-24.fcs	PST3100 MDH1-6,-5exLDHB_GA	0.0623462	2.21823	8771.48	259.792	2025-03-14
FCS3Exported_2025-04-03_at_12-30-01pm-19.fcs	PST3100 MDH1-6,-5exLDHB_GA	0.0414964	1.77521	5545.67	137.299	2025-04-03	6301.52			165.204
FCS3Exported_2025-04-03_at_12-30-01pm-20.fcs	PST3100 MDH1-6,-5exLDHB_GA	0.0526893	2.25404	7167.68	189.268	2025-04-03
FCS3Exported_2025-04-03_at_12-30-01pm-21.fcs	PST3100 MDH1-6,-5exLDHB_GA	0.0472297	2.02048	6191.2	169.045	2025-04-03
FCS3Exported_2025-04-03_at_12-30-01pm-22.fcs	PST3100 MDH1-6,-5exLDHB_GA	0.0504817	2.1596	7139	193.866	2025-04-03	7238.41			180.605
FCS3Exported_2025-04-03_at_12-30-01pm-23.fcs	PST3100 MDH1-6,-5exLDHB_GA	0.0492361	2.10631	6857.29	148.481	2025-04-03
FCS3Exported_2025-04-03_at_12-30-01pm-24.fcs	PST3100 MDH1-6,-5exLDHB_GA	0.0460011	1.96792	7718.93	199.468	2025-04-03
FCS3Exported_2025-04-03_at_12-30-01pm-25.fcs	PST3100 MDH1-6,-5exLDHB_GA	0.0467017	1.99789	5654.57	203.667	2025-04-03	5306.11			174.545
FCS3Exported_2025-04-03_at_12-30-01pm-26.fcs	PST3100 MDH1-6,-5exLDHB_GA					2025-04-03
FCS3Exported_2025-04-03_at_12-30-01pm-27.fcs	PST3100 MDH1-6,-5exLDHB_GA	0.0312289	1.33597	4957.64	145.423	2025-04-03
FCS3Exported_2025-04-03_at_12-30-01pm-67.fcs	PST3100 MDH1-6,-5exLDHB_GA	0.0989993	4.09842	8597.93	320.431	2025-04-03	8424.61			323.768
FCS3Exported_2025-04-03_at_12-30-01pm-68.fcs	PST3100 MDH1-6,-5exLDHB_GA	0.114056	4.72176	9085.19	369.251	2025-04-03
FCS3Exported_2025-04-03_at_12-30-01pm-69.fcs	PST3100 MDH1-6,-5exLDHB_GA	0.0914777	3.78704	7590.72	281.623	2025-04-03
FCS3Exported_2025-04-03_at_12-30-01pm-70.fcs	PST3100 MDH1-6,-5exLDHB_GA	0.0834475	3.4546	8991.26	301.793	2025-04-03	8935.9			317.628
FCS3Exported_2025-04-03_at_12-30-01pm-71.fcs	PST3100 MDH1-6,-5exLDHB_GA	0.114524	4.7411	8559.02	334.831	2025-04-03
FCS3Exported_2025-04-03_at_12-30-01pm-72.fcs	PST3100 MDH1-6,-5exLDHB_GA	0.0768007	3.17943	9257.42	316.26	2025-04-03
FCS3Exported_2025-04-03_at_12-30-01pm-73.fcs	PST3100 MDH1-6,-5exLDHB_GA	0.124301	5.14586	8873.61	362.906	2025-04-03	8617.36			337.808
FCS3Exported_2025-04-03_at_12-30-01pm-74.fcs	PST3100 MDH1-6,-5exLDHB_GA	0.127626	5.2835	8018.06	309.001	2025-04-03
FCS3Exported_2025-04-03_at_12-30-01pm-75.fcs	PST3100 MDH1-6,-5exLDHB_GA	0.113092	4.68184	8960.4	341.518	2025-04-03
FCS3Exported_2025-03-14_at_09-36-07am-25.fcs	PST3486 MDH1_-6,-5exLDHB_GA_TAG	0.00621166	0.221006	8292.24	40.4796	2025-03-14	7944.26	6896.38	1061.6	36.1694	29.3449	6.13679
FCS3Exported_2025-03-14_at_09-36-07am-26.fcs	PST3486 MDH1_-6,-5exLDHB_GA_TAG	0.00346447	0.123263	8029.72	31.5738	2025-03-14
FCS3Exported_2025-03-14_at_09-36-07am-27.fcs	PST3486 MDH1_-6,-5exLDHB_GA_TAG	0.00532623	0.189503	7510.83	36.4548	2025-03-14
FCS3Exported_2025-03-13_at_01-08-22pm-25.fcs	PST3486 MDH1_-6,-5exLDHB_GA_TAG	0.00575516	0.198534	7385.53	32.1672	2025-03-13	7670.33			32.4821
FCS3Exported_2025-03-13_at_01-08-22pm-26.fcs	PST3486 MDH1_-6,-5exLDHB_GA_TAG	0.0047918	0.165302	7204.53	31.8609	2025-03-13
FCS3Exported_2025-03-13_at_01-08-22pm-27.fcs	PST3486 MDH1_-6,-5exLDHB_GA_TAG	0.00434507	0.149891	8420.95	33.4182	2025-03-13
FCS3Exported_2025-03-07_at_10-14-03am-25.fcs	PST3486 MDH1_-6,-5exLDHB_GA_TAG	0.00310335	0.0969072	5420.55	20.4389	2025-03-07	5875.01			22.5004
FCS3Exported_2025-03-07_at_10-14-03am-26.fcs	PST3486 MDH1_-6,-5exLDHB_GA_TAG	0.00276454	0.0863272	5410.04	21.0468	2025-03-07
FCS3Exported_2025-03-07_at_10-14-03am-27.fcs	PST3486 MDH1_-6,-5exLDHB_GA_TAG	0.00278657	0.0870151	6794.44	26.0156	2025-03-07
FCS3Exported_2025-02-28_at_12-02-35pm-25.fcs	PST3486 MDH1_-6,-5exLDHB_GA_TAG	0.00598705	0.203625	5657.3	26.9944	2025-02-28	6095.91			26.2275
FCS3Exported_2025-02-28_at_12-02-35pm-26.fcs	PST3486 MDH1_-6,-5exLDHB_GA_TAG	0.0204133	0.694274	6386.62	28.1931	2025-02-28
FCS3Exported_2025-02-28_at_12-02-35pm-27.fcs	PST3486 MDH1_-6,-5exLDHB_GA_TAG	0.00353388	0.120191	6243.8	23.4951	2025-02-28
FCS3Exported_2025-03-14_at_09-36-07am-28.fcs	PST3487 MDH1_-6,-5exLDHB_GA_TAA	0.00297881	0.105984	8432.07	28.8116	2025-03-14	8718.66	8193.23	441.387	30.776	28.9918	5.17709
FCS3Exported_2025-03-14_at_09-36-07am-29.fcs	PST3487 MDH1_-6,-5exLDHB_GA_TAA	0.00627583	0.223289	8287.46	28.2695	2025-03-14
FCS3Exported_2025-03-14_at_09-36-07am-30.fcs	PST3487 MDH1_-6,-5exLDHB_GA_TAA	0.00368154	0.130986	9436.45	35.2469	2025-03-14
FCS3Exported_2025-03-13_at_01-08-22pm-28.fcs	PST3487 MDH1_-6,-5exLDHB_GA_TAA	0.00608366	0.209866	8073.59	31.644	2025-03-13	8395.08			34.905
FCS3Exported_2025-03-13_at_01-08-22pm-29.fcs	PST3487 MDH1_-6,-5exLDHB_GA_TAA	0.00379976	0.131079	8670.54	29.3594	2025-03-13
FCS3Exported_2025-03-13_at_01-08-22pm-30.fcs	PST3487 MDH1_-6,-5exLDHB_GA_TAA	0.0410303	1.41541	8441.11	43.7118	2025-03-13
FCS3Exported_2025-03-07_at_10-14-03am-28.fcs	PST3487 MDH1_-6,-5exLDHB_GA_TAA	0.00322596	0.100736	7085.32	20.931	2025-03-07	7789.72			22.63
FCS3Exported_2025-03-07_at_10-14-03am-29.fcs	PST3487 MDH1_-6,-5exLDHB_GA_TAA	0.00183137	0.0571876	8091.13	23.2114	2025-03-07
FCS3Exported_2025-03-07_at_10-14-03am-30.fcs	PST3487 MDH1_-6,-5exLDHB_GA_TAA	0.00249206	0.0778186	8192.72	23.7476	2025-03-07
FCS3Exported_2025-02-28_at_12-02-35pm-28.fcs	PST3487 MDH1_-6,-5exLDHB_GA_TAA	0.00832018	0.282977	7071.79	28.6068	2025-02-28	7869.46			27.656
FCS3Exported_2025-02-28_at_12-02-35pm-29.fcs	PST3487 MDH1_-6,-5exLDHB_GA_TAA	0.00377821	0.1285	8686.81	27.682	2025-02-28
FCS3Exported_2025-02-28_at_12-02-35pm-30.fcs	PST3487 MDH1_-6,-5exLDHB_GA_TAA	0.0049664	0.168912	7849.77	26.6793	2025-02-28
FCS3Exported_2025-03-14_at_09-36-07am-31.fcs	PST3103 MDH1_+11,+12exLDHB_GC	0.350798	12.4811	7964.06	813.176	2025-03-14	7569.83	6166.93	1118.24	792.386	615.346	138.437
FCS3Exported_2025-03-14_at_09-36-07am-32.fcs	PST3103 MDH1_+11,+12exLDHB_GC	0.308327	10.97	7856.59	800.528	2025-03-14
FCS3Exported_2025-03-14_at_09-36-07am-33.fcs	PST3103 MDH1_+11,+12exLDHB_GC	0.35144	12.5039	6888.85	763.453	2025-03-14
FCS3Exported_2025-04-03_at_12-30-01pm-28.fcs	PST3103 MDH1_+11,+12exLDHB_GC	0.313981	13.432	6390.64	609.052	2025-04-03	6891.32			599.865
FCS3Exported_2025-04-03_at_12-30-01pm-29.fcs	PST3103 MDH1_+11,+12exLDHB_GC					2025-04-03
FCS3Exported_2025-04-03_at_12-30-01pm-30.fcs	PST3103 MDH1_+11,+12exLDHB_GC	0.313658	13.4182	7392	590.679	2025-04-03
FCS3Exported_2025-04-03_at_12-30-01pm-31.fcs	PST3103 MDH1_+11,+12exLDHB_GC					2025-04-03	5598			535.008
FCS3Exported_2025-04-03_at_12-30-01pm-32.fcs	PST3103 MDH1_+11,+12exLDHB_GC	0.326993	13.9887	6750.41	610.983	2025-04-03
FCS3Exported_2025-04-03_at_12-30-01pm-33.fcs	PST3103 MDH1_+11,+12exLDHB_GC	0.35359	15.1265	4445.6	459.032	2025-04-03
FCS3Exported_2025-04-03_at_12-30-01pm-34.fcs	PST3103 MDH1_+11,+12exLDHB_GC	0.32259	13.8003	5880.74	492.372	2025-04-03	6231.24			541.634
FCS3Exported_2025-04-03_at_12-30-01pm-35.fcs	PST3103 MDH1_+11,+12exLDHB_GC	0.367901	15.7388	5871.98	547.838	2025-04-03
FCS3Exported_2025-04-03_at_12-30-01pm-36.fcs	PST3103 MDH1_+11,+12exLDHB_GC	0.311533	13.3273	6941	584.693	2025-04-03
FCS3Exported_2025-04-03_at_12-30-01pm-76.fcs	PST3103 MDH1_+11,+12exLDHB_GC	0.422352	17.4847	6836.11	759.772	2025-04-03	7218.61			807.456
FCS3Exported_2025-04-03_at_12-30-01pm-77.fcs	PST3103 MDH1_+11,+12exLDHB_GC	0.434477	17.9867	7290.9	885.439	2025-04-03
FCS3Exported_2025-04-03_at_12-30-01pm-78.fcs	PST3103 MDH1_+11,+12exLDHB_GC	0.385528	15.9603	7528.83	777.155	2025-04-03
FCS3Exported_2025-04-03_at_12-30-01pm-79.fcs	PST3103 MDH1_+11,+12exLDHB_GC	0.392967	16.2682	5771.59	627.041	2025-04-03	4831.93			601.236
FCS3Exported_2025-04-03_at_12-30-01pm-80.fcs	PST3103 MDH1_+11,+12exLDHB_GC	0.444803	18.4142	5094.75	643.283	2025-04-03
FCS3Exported_2025-04-03_at_12-30-01pm-81.fcs	PST3103 MDH1_+11,+12exLDHB_GC	0.681192		3629.44	533.383	2025-04-03
FCS3Exported_2025-04-03_at_12-30-01pm-82.fcs	PST3103 MDH1_+11,+12exLDHB_GC	0.300103	12.4238	4944.08	411.977	2025-04-03	4827.61			429.839
FCS3Exported_2025-04-03_at_12-30-01pm-83.fcs	PST3103 MDH1_+11,+12exLDHB_GC	0.493205		4323.18	460.129	2025-04-03
FCS3Exported_2025-04-03_at_12-30-01pm-84.fcs	PST3103 MDH1_+11,+12exLDHB_GC	0.371465	15.3781	5215.57	417.411	2025-04-03
FCS3Exported_2025-03-14_at_09-36-07am-34.fcs	PST3488 MDH1_+11,+12exLDHB_GC_TAG	0.0314077	1.11746	7774.3	83.1529	2025-03-14	7973.1	7492.75	502.532	72.167	68.0289	3.96662
FCS3Exported_2025-03-14_at_09-36-07am-35.fcs	PST3488 MDH1_+11,+12exLDHB_GC_TAG	0.0201685	0.71758	7977.69	68.1134	2025-03-14
FCS3Exported_2025-03-14_at_09-36-07am-36.fcs	PST3488 MDH1_+11,+12exLDHB_GC_TAG	0.0121092	0.430836	8167.29	65.2346	2025-03-14
FCS3Exported_2025-03-13_at_01-08-22pm-34.fcs	PST3488 MDH1_+11,+12exLDHB_GC_TAG	0.0169857	0.585952	8292.34	66.8848	2025-03-13	7680.38			64.7543
FCS3Exported_2025-03-13_at_01-08-22pm-35.fcs	PST3488 MDH1_+11,+12exLDHB_GC_TAG	0.0182413	0.629265	7319.19	67.4904	2025-03-13
FCS3Exported_2025-03-13_at_01-08-22pm-36.fcs	PST3488 MDH1_+11,+12exLDHB_GC_TAG	0.0139491	0.4812	7429.62	59.8877	2025-03-13
FCS3Exported_2025-03-07_at_10-14-03am-34.fcs	PST3488 MDH1_+11,+12exLDHB_GC_TAG	0.0140495	0.43872	7538.62	86.1812	2025-03-07	7525.23			70.6779
FCS3Exported_2025-03-07_at_10-14-03am-35.fcs	PST3488 MDH1_+11,+12exLDHB_GC_TAG	0.0165617	0.517165	7796.07	65.6786	2025-03-07
FCS3Exported_2025-03-07_at_10-14-03am-36.fcs	PST3488 MDH1_+11,+12exLDHB_GC_TAG	0.0168708	0.52682	7241.01	60.174	2025-03-07
FCS3Exported_2025-02-28_at_12-02-35pm-34.fcs	PST3488 MDH1_+11,+12exLDHB_GC_TAG	0.0734217		6533.91	76.663	2025-02-28	6792.31			64.5163
FCS3Exported_2025-02-28_at_12-02-35pm-35.fcs	PST3488 MDH1_+11,+12exLDHB_GC_TAG	0.0195269	0.66413	6964.68	62.4708	2025-02-28
FCS3Exported_2025-02-28_at_12-02-35pm-36.fcs	PST3488 MDH1_+11,+12exLDHB_GC_TAG	0.0143651	0.48857	6878.32	54.4151	2025-02-28
FCS3Exported_2025-03-14_at_09-36-07am-37.fcs	PST3489 MDH1_+11,+12exLDHB_GC_TAA	0.0127782	0.454639	9103.97	60.3045	2025-03-14	8775.91	8332.73	687.335	63.1766	54.919	5.82938
FCS3Exported_2025-03-14_at_09-36-07am-38.fcs	PST3489 MDH1_+11,+12exLDHB_GC_TAA	0.0193955	0.690076	7922.48	57.0726	2025-03-14
FCS3Exported_2025-03-14_at_09-36-07am-39.fcs	PST3489 MDH1_+11,+12exLDHB_GC_TAA	0.0119904	0.426609	9301.27	72.1528	2025-03-14
FCS3Exported_2025-03-13_at_01-08-22pm-37.fcs	PST3489 MDH1_+11,+12exLDHB_GC_TAA	0.0183925	0.63448	8841.82	55.1393	2025-03-13	8986.56			54.8572
FCS3Exported_2025-03-13_at_01-08-22pm-38.fcs	PST3489 MDH1_+11,+12exLDHB_GC_TAA	0.014089	0.486023	8780.82	54.3187	2025-03-13
FCS3Exported_2025-03-13_at_01-08-22pm-39.fcs	PST3489 MDH1_+11,+12exLDHB_GC_TAA	0.0112786	0.389074	9337.03	55.1137	2025-03-13
FCS3Exported_2025-03-07_at_10-14-03am-37.fcs	PST3489 MDH1_+11,+12exLDHB_GC_TAA	0.0182555	0.570058	7413.65	39.086	2025-03-07	8093.82			51.1085
FCS3Exported_2025-03-07_at_10-14-03am-38.fcs	PST3489 MDH1_+11,+12exLDHB_GC_TAA	0.336214		7857.05	68.7469	2025-03-07
FCS3Exported_2025-03-07_at_10-14-03am-39.fcs	PST3489 MDH1_+11,+12exLDHB_GC_TAA	0.00811346	0.253356	9010.76	45.4926	2025-03-07
FCS3Exported_2025-02-28_at_12-02-35pm-37.fcs	PST3489 MDH1_+11,+12exLDHB_GC_TAA	0.0248453	0.845013	7443.1	49.9361	2025-02-28	7474.64			50.5335
FCS3Exported_2025-02-28_at_12-02-35pm-38.fcs	PST3489 MDH1_+11,+12exLDHB_GC_TAA	0.0204307	0.694868	7130.22	46.5082	2025-02-28
FCS3Exported_2025-02-28_at_12-02-35pm-39.fcs	PST3489 MDH1_+11,+12exLDHB_GC_TAA	0.0195946	0.66643	7850.61	55.1561	2025-02-28
FCS3Exported_2025-03-14_at_09-36-07am-40.fcs	PST3490 MDH1_-9,-8,+11,+12exLDHB_TGA	0.297994	10.6024	6944.79	750.563	2025-03-14	7083.52	6478.46	571.935	761.783	629.781	93.4191
FCS3Exported_2025-03-14_at_09-36-07am-41.fcs	PST3490 MDH1_-9,-8,+11,+12exLDHB_TGA	0.302447	10.7608	7298.64	781.85	2025-03-14
FCS3Exported_2025-03-14_at_09-36-07am-42.fcs	PST3490 MDH1_-9,-8,+11,+12exLDHB_TGA	0.37651	13.3959	7007.12	752.937	2025-03-14
FCS3Exported_2025-03-13_at_01-08-22pm-40.fcs	PST3490 MDH1_-9,-8,+11,+12exLDHB_TGA	0.255777	8.82349	7083.07	603.029	2025-03-13	6827.15			627.891
FCS3Exported_2025-03-13_at_01-08-22pm-41.fcs	PST3490 MDH1_-9,-8,+11,+12exLDHB_TGA	0.267388	9.224	6276.72	617.54	2025-03-13
FCS3Exported_2025-03-13_at_01-08-22pm-42.fcs	PST3490 MDH1_-9,-8,+11,+12exLDHB_TGA	0.273807	9.44544	7121.65	663.103	2025-03-13
FCS3Exported_2025-03-07_at_10-14-03am-40.fcs	PST3490 MDH1_-9,-8,+11,+12exLDHB_TGA	0.277057	8.65157	5868.53	539.223	2025-03-07	6140.94			552.71
FCS3Exported_2025-03-07_at_10-14-03am-41.fcs	PST3490 MDH1_-9,-8,+11,+12exLDHB_TGA	0.258323	8.06655	6776.63	590.568	2025-03-07
FCS3Exported_2025-03-07_at_10-14-03am-42.fcs	PST3490 MDH1_-9,-8,+11,+12exLDHB_TGA	0.260514	8.13498	5777.67	528.339	2025-03-07
FCS3Exported_2025-02-28_at_12-02-35pm-40.fcs	PST3490 MDH1_-9,-8,+11,+12exLDHB_TGA	0.299765	10.1953	5643.06	574.995	2025-02-28	5862.23			576.742
FCS3Exported_2025-02-28_at_12-02-35pm-41.fcs	PST3490 MDH1_-9,-8,+11,+12exLDHB_TGA	0.296178	10.0733	5836.52	572.29	2025-02-28
FCS3Exported_2025-02-28_at_12-02-35pm-42.fcs	PST3490 MDH1_-9,-8,+11,+12exLDHB_TGA	0.27756	9.4401	6107.13	582.94	2025-02-28
FCS3Exported_2025-03-14_at_09-36-07am-43.fcs	PST3491 MDH1_-9,-8,+11,+12exLDHB_TAG	0.0199978	0.711507	9023.77	91.5703	2025-03-14	9116.39	8506.33	489.098	85.4293	86.3564	13.6586
FCS3Exported_2025-03-14_at_09-36-07am-44.fcs	PST3491 MDH1_-9,-8,+11,+12exLDHB_TAG	0.0142812	0.508113	8862.02	75.3007	2025-03-14
FCS3Exported_2025-03-14_at_09-36-07am-45.fcs	PST3491 MDH1_-9,-8,+11,+12exLDHB_TAG	0.0219243	0.78005	9463.39	89.4168	2025-03-14
FCS3Exported_2025-03-13_at_01-08-22pm-43.fcs	PST3491 MDH1_-9,-8,+11,+12exLDHB_TAG	0.0240992	0.831344	8645.74	93.8517	2025-03-13	8664.74			84.6951
FCS3Exported_2025-03-13_at_01-08-22pm-44.fcs	PST3491 MDH1_-9,-8,+11,+12exLDHB_TAG	0.0203314	0.701368	8767.24	82.8275	2025-03-13
FCS3Exported_2025-03-13_at_01-08-22pm-45.fcs	PST3491 MDH1_-9,-8,+11,+12exLDHB_TAG	0.0181387	0.625727	8581.25	77.406	2025-03-13
FCS3Exported_2025-03-07_at_10-14-03am-43.fcs	PST3491 MDH1_-9,-8,+11,+12exLDHB_TAG	1.20708		7290.79	176.905	2025-03-07	8234.09			104.274
FCS3Exported_2025-03-07_at_10-14-03am-44.fcs	PST3491 MDH1_-9,-8,+11,+12exLDHB_TAG	0.0158835	0.495989	8187.74	68.7576	2025-03-07
FCS3Exported_2025-03-07_at_10-14-03am-45.fcs	PST3491 MDH1_-9,-8,+11,+12exLDHB_TAG	0.0121325	0.378856	9223.75	67.1611	2025-03-07
FCS3Exported_2025-02-28_at_12-02-35pm-43.fcs	PST3491 MDH1_-9,-8,+11,+12exLDHB_TAG	0.0219278	0.745787	7864.97	68.7141	2025-02-28	8010.08			71.0269
FCS3Exported_2025-02-28_at_12-02-35pm-44.fcs	PST3491 MDH1_-9,-8,+11,+12exLDHB_TAG	0.0170109	0.578557	8070.05	70.3732	2025-02-28
FCS3Exported_2025-02-28_at_12-02-35pm-45.fcs	PST3491 MDH1_-9,-8,+11,+12exLDHB_TAG	0.0247808	0.842818	8095.21	73.9934	2025-02-28
FCS3Exported_2025-03-14_at_09-36-07am-46.fcs	PST3492 MDH1_-9,-8,+11,+12exLDHB_TAA	0.00787902	0.280329	9842.34	52.1678	2025-03-14	9268.25	8544.63	988.26	53.5216	53.0856	5.867
FCS3Exported_2025-03-14_at_09-36-07am-47.fcs	PST3492 MDH1_-9,-8,+11,+12exLDHB_TAA	0.00901902	0.32089	8789.28	54.416	2025-03-14
FCS3Exported_2025-03-14_at_09-36-07am-48.fcs	PST3492 MDH1_-9,-8,+11,+12exLDHB_TAA	0.013568	0.482739	9173.12	53.981	2025-03-14
FCS3Exported_2025-03-13_at_01-08-22pm-46.fcs	PST3492 MDH1_-9,-8,+11,+12exLDHB_TAA	0.01323	0.456393	10059.9	59.8792	2025-03-13	9508.11			52.9542
FCS3Exported_2025-03-13_at_01-08-22pm-47.fcs	PST3492 MDH1_-9,-8,+11,+12exLDHB_TAA	0.0146761	0.506278	9255.71	52.1743	2025-03-13
FCS3Exported_2025-03-13_at_01-08-22pm-48.fcs	PST3492 MDH1_-9,-8,+11,+12exLDHB_TAA	0.0126413	0.436083	9208.76	46.8092	2025-03-13
FCS3Exported_2025-03-07_at_10-14-03am-46.fcs	PST3492 MDH1_-9,-8,+11,+12exLDHB_TAA	0.0141779	0.442729	8237.99	48.83	2025-03-07	7535.42			45.7566
FCS3Exported_2025-03-07_at_10-14-03am-47.fcs	PST3492 MDH1_-9,-8,+11,+12exLDHB_TAA	0.0118375	0.369644	7845.69	43.8082	2025-03-07
FCS3Exported_2025-03-07_at_10-14-03am-48.fcs	PST3492 MDH1_-9,-8,+11,+12exLDHB_TAA	0.0165131	0.51565	6522.57	44.6315	2025-03-07
FCS3Exported_2025-02-28_at_12-02-35pm-46.fcs	PST3492 MDH1_-9,-8,+11,+12exLDHB_TAA	0.181827		7016.77	80.5024	2025-02-28	7866.73			60.1101
FCS3Exported_2025-02-28_at_12-02-35pm-47.fcs	PST3492 MDH1_-9,-8,+11,+12exLDHB_TAA	0.0144561	0.491666	8271.47	51.7133	2025-02-28
FCS3Exported_2025-02-28_at_12-02-35pm-48.fcs	PST3492 MDH1_-9,-8,+11,+12exLDHB_TAA	0.0149733	0.509256	8311.96	48.1145	2025-02-28
FCS3Exported_2025-03-14_at_09-36-07am-49.fcs	PST1600 p.R198X	0.0168483	0.599447	4860.11	60.0675	2025-03-14	5292.69	4775.92	891.688	61.7921	51.2279	8.9164
FCS3Exported_2025-03-14_at_09-36-07am-50.fcs	PST1600 p.R198X	0.0161087	0.573134	5725.28	63.5168	2025-03-14
FCS3Exported_2025-03-14_at_09-36-07am-51.fcs	PST1600 p.R198X					2025-03-14
FCS3Exported_2025-03-13_at_01-08-22pm-49.fcs	PST1600 p.R198X	0.0135923	0.468889	5385.96	56.5754	2025-03-13	5464.51			53.5202
FCS3Exported_2025-03-13_at_01-08-22pm-50.fcs	PST1600 p.R198X	0.0286819	0.989431	5545.32	52.9536	2025-03-13
FCS3Exported_2025-03-13_at_01-08-22pm-51.fcs	PST1600 p.R198X	0.0126186	0.4353	5462.26	51.0316	2025-03-13
FCS3Exported_2025-03-07_at_10-14-03am-49.fcs	PST1600 p.R198X	0.0111187	0.3472	4780.45	54.9332	2025-03-07	4850.6			49.2157
FCS3Exported_2025-03-07_at_10-14-03am-50.fcs	PST1600 p.R198X	0.0115648	0.361129	5042.31	47.1906	2025-03-07
FCS3Exported_2025-03-07_at_10-14-03am-51.fcs	PST1600 p.R198X	0.0111561	0.348369	4729.04	45.5231	2025-03-07
FCS3Exported_2025-02-28_at_12-02-35pm-49.fcs	PST1600 p.R198X	0.0329664		3012.52	36.3145	2025-02-28	3495.87			40.3835
FCS3Exported_2025-02-28_at_12-02-35pm-50.fcs	PST1600 p.R198X	0.0111678	0.379828	3760.89	41.4579	2025-02-28
FCS3Exported_2025-02-28_at_12-02-35pm-51.fcs	PST1600 p.R198X	0.0133544	0.454196	3714.19	43.3781	2025-02-28
FCS3Exported_2025-03-14_at_09-36-07am-52.fcs	PST3501 p.R198X_-9,-8AA(LDHB)	0.00525475	0.18696	4833.38	32.9661	2025-03-14	5327.35	4384.6	873.909	38.4224	31.9038	6.94997
FCS3Exported_2025-03-14_at_09-36-07am-53.fcs	PST3501 p.R198X_-9,-8AA(LDHB)	0.0111456	0.396552	6115.84	46.0084	2025-03-14
FCS3Exported_2025-03-14_at_09-36-07am-54.fcs	PST3501 p.R198X_-9,-8AA(LDHB)	0.00773479	0.275198	5032.84	36.2927	2025-03-14
FCS3Exported_2025-03-13_at_01-08-22pm-52.fcs	PST3501 p.R198X_-9,-8AA(LDHB)	0.00613905	0.211777	4671.09	36.0749	2025-03-13	4906.48			37.3289
FCS3Exported_2025-03-13_at_01-08-22pm-53.fcs	PST3501 p.R198X_-9,-8AA(LDHB)	0.00979647	0.337946	4878.2	36.4615	2025-03-13
FCS3Exported_2025-03-13_at_01-08-22pm-54.fcs	PST3501 p.R198X_-9,-8AA(LDHB)	0.00788342	0.271952	5170.15	39.4503	2025-03-13
FCS3Exported_2025-03-07_at_10-14-03am-52.fcs	PST3501 p.R198X_-9,-8AA(LDHB)	0.00504733	0.157611	2944.54	22.3964	2025-03-07	3482.82			25.0215
FCS3Exported_2025-03-07_at_10-14-03am-53.fcs	PST3501 p.R198X_-9,-8AA(LDHB)	0.00516278	0.161216	3350.31	24.7791	2025-03-07
FCS3Exported_2025-03-07_at_10-14-03am-54.fcs	PST3501 p.R198X_-9,-8AA(LDHB)	0.00614182	0.191788	4153.6	27.8891	2025-03-07
FCS3Exported_2025-02-28_at_12-02-35pm-52.fcs	PST3501 p.R198X_-9,-8AA(LDHB)	0.00462692	0.157366	3341.2	24.5893	2025-02-28	3821.75			26.8425
FCS3Exported_2025-02-28_at_12-02-35pm-53.fcs	PST3501 p.R198X_-9,-8AA(LDHB)	0.00654999	0.222772	4642.04	32.1075	2025-02-28
FCS3Exported_2025-02-28_at_12-02-35pm-54.fcs	PST3501 p.R198X_-9,-8AA(LDHB)	0.00598009	0.203389	3482.02	23.8308	2025-02-28
FCS3Exported_2025-03-13_at_01-08-22pm-55.fcs	PST3502 p.R198X_+11,+12GC (MDH1)	0.0343077	1.1835	5190.41	60.7289	2025-03-13	4810.05	3607.25	1041.67	51.462	41.4588	11.3076
FCS3Exported_2025-03-13_at_01-08-22pm-56.fcs	PST3502 p.R198X_+11,+12GC (MDH1)	0.0110272	0.380403	4099.22	44.8318	2025-03-13
FCS3Exported_2025-03-13_at_01-08-22pm-57.fcs	PST3502 p.R198X_+11,+12GC (MDH1)	0.0070884	0.244527	5140.53	48.8252	2025-03-13
FCS3Exported_2025-03-07_at_10-14-03am-55.fcs	PST3502 p.R198X_+11,+12GC (MDH1)	0.00672815	0.210097	3030.11	38.5005	2025-03-07	2999.98			35.8501
FCS3Exported_2025-03-07_at_10-14-03am-56.fcs	PST3502 p.R198X_+11,+12GC (MDH1)	0.0110487	0.345012	2995.61	40.2876	2025-03-07
FCS3Exported_2025-03-07_at_10-14-03am-57.fcs	PST3502 p.R198X_+11,+12GC (MDH1)	0.0112841	0.352364	2974.21	28.7624	2025-03-07
FCS3Exported_2025-02-28_at_12-02-35pm-55.fcs	PST3502 p.R198X_+11,+12GC (MDH1)	0.0934751		3163.88	44.1888	2025-02-28	3011.72			37.0643
FCS3Exported_2025-02-28_at_12-02-35pm-56.fcs	PST3502 p.R198X_+11,+12GC (MDH1)	0.00896121	0.304779	1915.34	21.6589	2025-02-28
FCS3Exported_2025-02-28_at_12-02-35pm-57.fcs	PST3502 p.R198X_+11,+12GC (MDH1)	0.0140051	0.476326	3955.94	45.3452	2025-02-28
FCS3Exported_2025-03-14_at_09-36-07am-58.fcs	PST3503 p.R198X_-9,-8AA(LDHB), +11,12GC(MDH1)	0.0127346	0.453088	6911.45	56.5026	2025-03-14	6692.66	6128.22	435.059	50.9752	47.1814	2.69712
FCS3Exported_2025-03-14_at_09-36-07am-59.fcs	PST3503 p.R198X_-9,-8AA(LDHB), +11,12GC(MDH1)	0.00685957	0.244058	5803.9	39.2291	2025-03-14
FCS3Exported_2025-03-14_at_09-36-07am-60.fcs	PST3503 p.R198X_-9,-8AA(LDHB), +11,12GC(MDH1)	0.00875409	0.311463	7362.64	57.1939	2025-03-14
FCS3Exported_2025-03-13_at_01-08-22pm-58.fcs	PST3503 p.R198X_-9,-8AA(LDHB), +11,12GC(MDH1)	0.010339	0.356661	6560.94	53.1391	2025-03-13	6024.49			45.2796
FCS3Exported_2025-03-13_at_01-08-22pm-59.fcs	PST3503 p.R198X_-9,-8AA(LDHB), +11,12GC(MDH1)	0.00932677	0.321743	5799.29	43.3635	2025-03-13
FCS3Exported_2025-03-13_at_01-08-22pm-60.fcs	PST3503 p.R198X_-9,-8AA(LDHB), +11,12GC(MDH1)	0.00893421	0.308201	5713.23	39.3364	2025-03-13
FCS3Exported_2025-03-07_at_10-14-03am-58.fcs	PST3503 p.R198X_-9,-8AA(LDHB), +11,12GC(MDH1)	0.00786895	0.245721	5875.03	44.9376	2025-03-07	6155.1			47.2414
FCS3Exported_2025-03-07_at_10-14-03am-59.fcs	PST3503 p.R198X_-9,-8AA(LDHB), +11,12GC(MDH1)	0.00862019	0.26918	7114.4	53.6442	2025-03-07
FCS3Exported_2025-03-07_at_10-14-03am-60.fcs	PST3503 p.R198X_-9,-8AA(LDHB), +11,12GC(MDH1)	0.0103588	0.323471	5475.87	43.1425	2025-03-07
FCS3Exported_2025-02-28_at_12-02-35pm-58.fcs	PST3503 p.R198X_-9,-8AA(LDHB), +11,12GC(MDH1)	0.0139173	0.473341	5900.36	56.6445	2025-02-28	5640.62			45.2294
FCS3Exported_2025-02-28_at_12-02-35pm-59.fcs	PST3503 p.R198X_-9,-8AA(LDHB), +11,12GC(MDH1)	0.0120945	0.411344	5920.95	43.929	2025-02-28
FCS3Exported_2025-02-28_at_12-02-35pm-60.fcs	PST3503 p.R198X_-9,-8AA(LDHB), +11,12GC(MDH1)	0.00800825	0.272368	5100.57	35.1147	2025-02-28
FCS3Exported_2025-03-14_at_09-36-07am-61.fcs	PST3493 MDH1_-7T-Ser_SCC	0.358789	12.7654	6168.56	687.327	2025-03-14	6771.03	6004.25	649.368	750.357	604.637	104.786
FCS3Exported_2025-03-14_at_09-36-07am-62.fcs	PST3493 MDH1_-7T-Ser_SCC	0.320341	11.3975	7108.1	781.831	2025-03-14
FCS3Exported_2025-03-14_at_09-36-07am-63.fcs	PST3493 MDH1_-7T-Ser_SCC	0.31131	11.0762	7036.44	781.914	2025-03-14
FCS3Exported_2025-03-13_at_01-08-22pm-61.fcs	PST3493 MDH1_-7T-Ser_SCC	0.678053		6557.46	610.145	2025-03-13	6313.43			599.395
FCS3Exported_2025-03-13_at_01-08-22pm-62.fcs	PST3493 MDH1_-7T-Ser_SCC	0.290076	10.0067	6101.22	557.109	2025-03-13
FCS3Exported_2025-03-13_at_01-08-22pm-63.fcs	PST3493 MDH1_-7T-Ser_SCC	0.317175	10.9415	6281.62	630.93	2025-03-13
FCS3Exported_2025-03-07_at_10-14-03am-61.fcs	PST3493 MDH1_-7T-Ser_SCC	0.276206	8.62499	4456.19	414.727	2025-03-07	5502.62			504.304
FCS3Exported_2025-03-07_at_10-14-03am-62.fcs	PST3493 MDH1_-7T-Ser_SCC	0.255258	7.97085	6076.88	539.451	2025-03-07
FCS3Exported_2025-03-07_at_10-14-03am-63.fcs	PST3493 MDH1_-7T-Ser_SCC	0.286267	8.93915	5974.8	558.733	2025-03-07
FCS3Exported_2025-02-28_at_12-02-35pm-61.fcs	PST3493 MDH1_-7T-Ser_SCC	0.319939	10.8814	5928.66	609.397	2025-02-28	5429.92			564.494
FCS3Exported_2025-02-28_at_12-02-35pm-62.fcs	PST3493 MDH1_-7T-Ser_SCC	0.372142	12.6569	5042.51	540.185	2025-02-28
FCS3Exported_2025-02-28_at_12-02-35pm-63.fcs	PST3493 MDH1_-7T-Ser_SCC	0.306022	10.4081	5318.59	543.9	2025-02-28
FCS3Exported_2025-03-14_at_09-36-07am-64.fcs	PST3481 MDH1_-9,-8,-7AAT-Ser_SCC	0.444572	15.8175	6064.17	625.366	2025-03-14	5716.53	4908.92	1119.48	588.531	475.998	114.677
FCS3Exported_2025-03-14_at_09-36-07am-65.fcs	PST3481 MDH1_-9,-8,-7AAT-Ser_SCC	0.278463	9.90749	5697.95	610.032	2025-03-14
FCS3Exported_2025-03-14_at_09-36-07am-66.fcs	PST3481 MDH1_-9,-8,-7AAT-Ser_SCC	0.349468	12.4338	5387.48	530.195	2025-03-14
FCS3Exported_2025-03-13_at_01-08-22pm-64.fcs	PST3481 MDH1_-9,-8,-7AAT-Ser_SCC	0.282918	9.75975	6011.69	552.828	2025-03-13	5926.03			548.007
FCS3Exported_2025-03-13_at_01-08-22pm-65.fcs	PST3481 MDH1_-9,-8,-7AAT-Ser_SCC	0.271428	9.3634	5928.26	561.986	2025-03-13
FCS3Exported_2025-03-13_at_01-08-22pm-66.fcs	PST3481 MDH1_-9,-8,-7AAT-Ser_SCC	0.262167	9.04392	5838.15	529.206	2025-03-13
FCS3Exported_2025-03-07_at_10-14-03am-64.fcs	PST3481 MDH1_-9,-8,-7AAT-Ser_SCC	0.26146	8.16452	3329.66	328.763	2025-03-07	3544.82			335.895
FCS3Exported_2025-03-07_at_10-14-03am-65.fcs	PST3481 MDH1_-9,-8,-7AAT-Ser_SCC	0.293639	9.16935	3384.2	340.337	2025-03-07
FCS3Exported_2025-03-07_at_10-14-03am-66.fcs	PST3481 MDH1_-9,-8,-7AAT-Ser_SCC	0.24946	7.78981	3920.61	338.587	2025-03-07
FCS3Exported_2025-02-28_at_12-02-35pm-64.fcs	PST3481 MDH1_-9,-8,-7AAT-Ser_SCC	0.276466	9.40288	3446.44	388.374	2025-02-28	4448.27			431.557
FCS3Exported_2025-02-28_at_12-02-35pm-65.fcs	PST3481 MDH1_-9,-8,-7AAT-Ser_SCC	0.308735	10.5004	4577.83	423.38	2025-02-28
FCS3Exported_2025-02-28_at_12-02-35pm-66.fcs	PST3481 MDH1_-9,-8,-7AAT-Ser_SCC	0.270187	9.18933	5320.55	482.918	2025-02-28
FCS3Exported_2025-03-14_at_09-36-07am-67.fcs	PST3482 MDH1_-9,-8,-7AAA(LDHB)-Lys_SCC	0.231907	8.25107	7563.86	656.337	2025-03-14	7097.61	6559.86	352.549	647.707	583.825	55.9062
FCS3Exported_2025-03-14_at_09-36-07am-68.fcs	PST3482 MDH1_-9,-8,-7AAA(LDHB)-Lys_SCC	0.256531	9.12718	7068.81	656.467	2025-03-14
FCS3Exported_2025-03-14_at_09-36-07am-69.fcs	PST3482 MDH1_-9,-8,-7AAA(LDHB)-Lys_SCC	0.280559	9.98208	6660.16	630.316	2025-03-14
FCS3Exported_2025-03-14_at_09-36-07am-91.fcs	PST3482 MDH1_-9,-8,-7AAA(LDHB)-Lys_SCC	0.277764	9.88262	7032.39	639.482	2025-03-14	6519.12			632.486
FCS3Exported_2025-03-14_at_09-36-07am-92.fcs	PST3482 MDH1_-9,-8,-7AAA(LDHB)-Lys_SCC	0.305202	10.8589	6235.56	627.041	2025-03-14
FCS3Exported_2025-03-14_at_09-36-07am-93.fcs	PST3482 MDH1_-9,-8,-7AAA(LDHB)-Lys_SCC	0.28396	10.1031	6289.39	630.936	2025-03-14
FCS3Exported_2025-03-14_at_09-36-07am-94.fcs	PST3482 MDH1_-9,-8,-7AAA(LDHB)-Lys_SCC	0.635459		6517.45	659.866	2025-03-14	6643.3			612.996
FCS3Exported_2025-03-14_at_09-36-07am-95.fcs	PST3482 MDH1_-9,-8,-7AAA(LDHB)-Lys_SCC	0.250953	8.92871	6740.51	594.61	2025-03-14
FCS3Exported_2025-03-14_at_09-36-07am-96.fcs	PST3482 MDH1_-9,-8,-7AAA(LDHB)-Lys_SCC	0.209417	7.4509	6671.94	584.511	2025-03-14
FCS3Exported_2025-03-13_at_01-08-22pm-67.fcs	PST3482 MDH1_-9,-8,-7AAA(LDHB)-Lys_SCC	0.24404	8.41858	5915.87	517.531	2025-03-13	6546.86			553.732
FCS3Exported_2025-03-13_at_01-08-22pm-68.fcs	PST3482 MDH1_-9,-8,-7AAA(LDHB)-Lys_SCC	0.261066	9.00595	6553.78	550.82	2025-03-13
FCS3Exported_2025-03-13_at_01-08-22pm-69.fcs	PST3482 MDH1_-9,-8,-7AAA(LDHB)-Lys_SCC	0.232507	8.02074	7170.92	592.845	2025-03-13
FCS3Exported_2025-03-13_at_01-08-22pm-91.fcs	PST3482 MDH1_-9,-8,-7AAA(LDHB)-Lys_SCC	0.248261	8.56419	6408.38	548.354	2025-03-13	5991.11			503.595
FCS3Exported_2025-03-13_at_01-08-22pm-92.fcs	PST3482 MDH1_-9,-8,-7AAA(LDHB)-Lys_SCC	0.233472	8.05401	5407.01	450.188	2025-03-13
FCS3Exported_2025-03-13_at_01-08-22pm-93.fcs	PST3482 MDH1_-9,-8,-7AAA(LDHB)-Lys_SCC	0.254756	8.78825	6157.93	512.242	2025-03-13
FCS3Exported_2025-03-13_at_01-08-22pm-94.fcs	PST3482 MDH1_-9,-8,-7AAA(LDHB)-Lys_SCC	0.238806	8.23805	6923.41	603.004	2025-03-13	6561.16			552.436
FCS3Exported_2025-03-13_at_01-08-22pm-95.fcs	PST3482 MDH1_-9,-8,-7AAA(LDHB)-Lys_SCC	0.211143	7.28376	6526.27	542.519	2025-03-13
FCS3Exported_2025-03-13_at_01-08-22pm-96.fcs	PST3482 MDH1_-9,-8,-7AAA(LDHB)-Lys_SCC	0.193536	6.67635	6233.8	511.784	2025-03-13
FCS3Exported_2025-03-14_at_09-36-07am-70.fcs	PST3483 MDH1_-9,-8,-7AAG-Lys_SCC	0.39564	14.0765	6147.93	719.987	2025-03-14	6546.25	6209.85	923.458	734.343	618.865	108.597
FCS3Exported_2025-03-14_at_09-36-07am-71.fcs	PST3483 MDH1_-9,-8,-7AAG-Lys_SCC	0.299626	10.6605	6901.5	789.808	2025-03-14
FCS3Exported_2025-03-14_at_09-36-07am-72.fcs	PST3483 MDH1_-9,-8,-7AAG-Lys_SCC	0.318104	11.3179	6589.32	693.234	2025-03-14
FCS3Exported_2025-03-13_at_01-08-22pm-70.fcs	PST3483 MDH1_-9,-8,-7AAG-Lys_SCC	0.2836	9.78329	7761.39	739.849	2025-03-13	7299.02			673.575
FCS3Exported_2025-03-13_at_01-08-22pm-71.fcs	PST3483 MDH1_-9,-8,-7AAG-Lys_SCC	0.260735	8.9945	7485.44	663.94	2025-03-13
FCS3Exported_2025-03-13_at_01-08-22pm-72.fcs	PST3483 MDH1_-9,-8,-7AAG-Lys_SCC	0.282227	9.73593	6650.24	616.937	2025-03-13
FCS3Exported_2025-03-07_at_10-14-03am-70.fcs	PST3483 MDH1_-9,-8,-7AAG-Lys_SCC	0.283719	8.85959	5109.74	515.824	2025-03-07	5148.69			485.971
FCS3Exported_2025-03-07_at_10-14-03am-71.fcs	PST3483 MDH1_-9,-8,-7AAG-Lys_SCC	0.267216	8.34426	5054.42	493.091	2025-03-07
FCS3Exported_2025-03-07_at_10-14-03am-72.fcs	PST3483 MDH1_-9,-8,-7AAG-Lys_SCC	0.241352	7.53661	5281.91	448.999	2025-03-07
FCS3Exported_2025-02-28_at_12-02-35pm-70.fcs	PST3483 MDH1_-9,-8,-7AAG-Lys_SCC	0.289472	9.84523	6613.18	660.349	2025-02-28	5845.44			581.57
FCS3Exported_2025-02-28_at_12-02-35pm-71.fcs	PST3483 MDH1_-9,-8,-7AAG-Lys_SCC	0.299717	10.1936	5228.5	543.225	2025-02-28
FCS3Exported_2025-02-28_at_12-02-35pm-72.fcs	PST3483 MDH1_-9,-8,-7AAG-Lys_SCC	0.273549	9.30367	5694.63	541.137	2025-02-28
FCS3Exported_2025-03-14_at_09-36-07am-73.fcs	PST3496 OPRK1_SCC	0.132979	4.73129	6252.91	371.13	2025-03-14	6729.82	5886.35	880.956	435.509	349.099	70.1307
FCS3Exported_2025-03-14_at_09-36-07am-74.fcs	PST3496 OPRK1_SCC	0.169852	6.0432	6610.47	453.924	2025-03-14
FCS3Exported_2025-03-14_at_09-36-07am-75.fcs	PST3496 OPRK1_SCC	0.161454	5.74442	7326.09	481.472	2025-03-14
FCS3Exported_2025-03-13_at_01-08-22pm-73.fcs	PST3496 OPRK1_SCC	0.178421	6.15493	5758.85	348.877	2025-03-13	6455			374.841
FCS3Exported_2025-03-13_at_01-08-22pm-74.fcs	PST3496 OPRK1_SCC	0.152768	5.26999	6804.95	376.967	2025-03-13
FCS3Exported_2025-03-13_at_01-08-22pm-75.fcs	PST3496 OPRK1_SCC	0.152526	5.26166	6801.21	398.679	2025-03-13
FCS3Exported_2025-03-07_at_10-14-03am-73.fcs	PST3496 OPRK1_SCC	0.139454	4.35469	5416.56	289.866	2025-03-07	5565.26			280.053
FCS3Exported_2025-03-07_at_10-14-03am-74.fcs	PST3496 OPRK1_SCC	0.145927	4.55682	5620.76	304.58	2025-03-07
FCS3Exported_2025-03-07_at_10-14-03am-75.fcs	PST3496 OPRK1_SCC	0.102795	3.20995	5658.44	245.712	2025-03-07
FCS3Exported_2025-02-28_at_12-02-35pm-73.fcs	PST3496 OPRK1_SCC	0.17976	6.11379	4670.98	288.372	2025-02-28	4795.32			305.992
FCS3Exported_2025-02-28_at_12-02-35pm-74.fcs	PST3496 OPRK1_SCC	0.204942	6.97027	4448.3	317.306	2025-02-28
FCS3Exported_2025-02-28_at_12-02-35pm-75.fcs	PST3496 OPRK1_SCC	0.175671	5.97476	5266.69	312.299	2025-02-28
FCS3Exported_2025-03-14_at_09-36-07am-76.fcs	PST3497 OPRL1_SCC	1.16412	41.4186	4243.38	1815.36	2025-03-14	4046.35	3577.96	558.693	1733.69	1363.33	279.053
FCS3Exported_2025-03-14_at_09-36-07am-77.fcs	PST3497 OPRL1_SCC	1.03919	36.9735	3946.4	1730.88	2025-03-14
FCS3Exported_2025-03-14_at_09-36-07am-78.fcs	PST3497 OPRL1_SCC	1.06432	37.8678	3949.26	1654.82	2025-03-14
FCS3Exported_2025-03-13_at_01-08-22pm-76.fcs	PST3497 OPRL1_SCC	0.791192	27.2936	4106.48	1440.42	2025-03-13	3996.13			1417.78
FCS3Exported_2025-03-13_at_01-08-22pm-77.fcs	PST3497 OPRL1_SCC	0.822853	28.3858	3753.56	1316.91	2025-03-13
FCS3Exported_2025-03-13_at_01-08-22pm-78.fcs	PST3497 OPRL1_SCC	0.858225	29.606	4128.35	1496.02	2025-03-13
FCS3Exported_2025-03-07_at_10-14-03am-76.fcs	PST3497 OPRL1_SCC	0.836409	26.1182	3411.74	1197.23	2025-03-07	3407.78			1191.21
FCS3Exported_2025-03-07_at_10-14-03am-77.fcs	PST3497 OPRL1_SCC	0.916362	28.6149	3587.85	1240.91	2025-03-07
FCS3Exported_2025-03-07_at_10-14-03am-78.fcs	PST3497 OPRL1_SCC	0.795817	24.8507	3223.73	1135.49	2025-03-07
FCS3Exported_2025-02-28_at_12-02-35pm-76.fcs	PST3497 OPRL1_SCC	0.93936	31.9485	2567.24	1050.69	2025-02-28	2861.58			1110.64
FCS3Exported_2025-02-28_at_12-02-35pm-77.fcs	PST3497 OPRL1_SCC	0.921217	31.3315	2686.22	1068.32	2025-02-28
FCS3Exported_2025-02-28_at_12-02-35pm-78.fcs	PST3497 OPRL1_SCC	0.906054	30.8158	3331.29	1212.9	2025-02-28
FCS3Exported_2025-03-14_at_09-36-07am-79.fcs	PST3498 MAPK10_SCC	0.112656	4.00822	3694.2	308.66	2025-03-14	3729.15	3012.41	509.132	329.027	219.581	75.3997
FCS3Exported_2025-03-14_at_09-36-07am-80.fcs	PST3498 MAPK10_SCC	0.109704	3.90319	4201.07	361.453	2025-03-14
FCS3Exported_2025-03-14_at_09-36-07am-81.fcs	PST3498 MAPK10_SCC	0.272453		3292.18	316.968	2025-03-14
FCS3Exported_2025-03-13_at_01-08-22pm-79.fcs	PST3498 MAPK10_SCC	0.0941212	3.24687	2969.67	167.938	2025-03-13	3013.47			183.736
FCS3Exported_2025-03-13_at_01-08-22pm-80.fcs	PST3498 MAPK10_SCC	0.0994757	3.43159	2985.9	169.941	2025-03-13
FCS3Exported_2025-03-13_at_01-08-22pm-81.fcs	PST3498 MAPK10_SCC	0.133116	4.59207	3084.84	213.328	2025-03-13
FCS3Exported_2025-03-07_at_10-14-03am-79.fcs	PST3498 MAPK10_SCC	0.0944855	2.95046	2655.74	160.753	2025-03-07	2597.37			159.506
FCS3Exported_2025-03-07_at_10-14-03am-80.fcs	PST3498 MAPK10_SCC	0.158118	4.93748	2082.6	123.439	2025-03-07
FCS3Exported_2025-03-07_at_10-14-03am-81.fcs	PST3498 MAPK10_SCC	0.111282	3.47498	3053.78	194.326	2025-03-07
FCS3Exported_2025-02-28_at_12-02-35pm-79.fcs	PST3498 MAPK10_SCC	0.188275	6.40342	2519.63	207.089	2025-02-28	2709.64			206.054
FCS3Exported_2025-02-28_at_12-02-35pm-80.fcs	PST3498 MAPK10_SCC	0.117954	4.01173	2685.53	193.381	2025-02-28
FCS3Exported_2025-02-28_at_12-02-35pm-81.fcs	PST3498 MAPK10_SCC	0.166122	5.64997	2923.76	217.692	2025-02-28
FCS3Exported_2025-03-14_at_09-36-07am-85.fcs	PST3500 SACM1L_SCC	0.00765773	0.272456	7968.55	41.4539	2025-03-14	7661.56	6171.89	1178.68	44.608	34.7075	6.62433
FCS3Exported_2025-03-14_at_09-36-07am-86.fcs	PST3500 SACM1L_SCC	0.00874331	0.31108	7159.54	44.9508	2025-03-14
FCS3Exported_2025-03-14_at_09-36-07am-87.fcs	PST3500 SACM1L_SCC	0.00929873	0.330841	7856.6	47.4192	2025-03-14
FCS3Exported_2025-03-13_at_01-08-22pm-85.fcs	PST3500 SACM1L_SCC	0.00513546	0.177157	6690.28	32.4406	2025-03-13	6535.35			30.8085
FCS3Exported_2025-03-13_at_01-08-22pm-86.fcs	PST3500 SACM1L_SCC	0.0048596	0.16764	5908.85	27.138	2025-03-13
FCS3Exported_2025-03-13_at_01-08-22pm-87.fcs	PST3500 SACM1L_SCC	0.00546187	0.188417	7006.92	32.8469	2025-03-13
FCS3Exported_2025-03-07_at_10-14-03am-85.fcs	PST3500 SACM1L_SCC	0.00668278	0.208681	5786.85	33.3018	2025-03-07	5468.43			32.1621
FCS3Exported_2025-03-07_at_10-14-03am-86.fcs	PST3500 SACM1L_SCC	0.00725827	0.226652	4813.49	29.9342	2025-03-07
FCS3Exported_2025-03-07_at_10-14-03am-87.fcs	PST3500 SACM1L_SCC	0.018942	0.591494	5804.94	33.2502	2025-03-07
FCS3Exported_2025-02-28_at_12-02-35pm-85.fcs	PST3500 SACM1L_SCC	0.0104934	0.35689	5139.54	33.1172	2025-02-28	5022.22			31.2515
FCS3Exported_2025-02-28_at_12-02-35pm-86.fcs	PST3500 SACM1L_SCC	0.00813673	0.276738	4752.32	30.3138	2025-02-28
FCS3Exported_2025-02-28_at_12-02-35pm-87.fcs	PST3500 SACM1L_SCC	0.00840979	0.286025	5174.79	30.3236	2025-02-28

## Sheet: Raw_data_absolut_RFP_GFP 
Experiment file	Name	Mean Ratio eGFP/tagRFP per cell	Readthrough_normalized	Mean.RFP	Mean.GFP	Measurement	Mean.RFP of construct per Measurement	SD of RFP per Construct and Meausrement	Mean.GFP of construct per Measurement	Mean.GFP of construct per Measurement	Mean.Ratio of construct per Measurement	SD of Ratio per Construct and Meausrement
FCS3Exported_2023-08-18_at_09-51-23am-19.fcs	PST1653_LDHB	0.0143725	0.355358	15560.1	123.386	2023-08-18	15082.1	602.277	120.547	2.45841	0.0158996	0.00152367
FCS3Exported_2023-08-18_at_09-51-23am-20.fcs	PST1653_LDHB	0.0174198	0.430702	14405.6	119.171	2023-08-18
FCS3Exported_2023-08-18_at_09-51-23am-21.fcs	PST1653_LDHB	0.0159065	0.393286	15280.7	119.086	2023-08-18
FCS3Exported_2023-08-18_at_09-51-23am-22.fcs	PST1653_LDHB	0.0205936	0.509175	14847.1	132.723	2023-08-18	14327.8	456.806	130.05	13.4195	0.0198866	0.00215573
FCS3Exported_2023-08-18_at_09-51-23am-23.fcs	PST1653_LDHB	0.0216001	0.53406	13988	141.932	2023-08-18
FCS3Exported_2023-08-18_at_09-51-23am-24.fcs	PST1653_LDHB	0.0174662	0.43185	14148.3	115.495	2023-08-18
FCS3Exported_2023-08-18_at_09-51-23am-37.fcs	PST1653_LDHB	0.0170746	0.422168	14236.5	135.758	2023-08-18	14283.2	499.295	134.177	16.3647	0.0215482	0.00693618
FCS3Exported_2023-08-18_at_09-51-23am-38.fcs	PST1653_LDHB	0.0180316	0.445829	14804.2	117.079	2023-08-18
FCS3Exported_2023-08-18_at_09-51-23am-39.fcs	PST1653_LDHB	0.0295383	0.730331	13808.9	149.693	2023-08-18
FCS3Exported_2023-08-18_at_09-51-23am-40.fcs	PST1653_LDHB	0.0224622	0.555376	14681.7	137.127	2023-08-18	13198.6	1932.91	136.984	12.3167	0.028595	0.00984802
FCS3Exported_2023-08-18_at_09-51-23am-41.fcs	PST1653_LDHB	0.0399545	0.987869	11012.6	149.229	2023-08-18
FCS3Exported_2023-08-18_at_09-51-23am-42.fcs	PST1653_LDHB	0.0233683	0.577778	13901.5	124.597	2023-08-18
FCS3Exported_2023-06-29-25.fcs	PST1653_LDHB	0.0184745	0.553948	13671.4	138.481	2023-06-29	11637.4	1762.25	114.331	21.2804	0.0167751	0.00336485
FCS3Exported_2023-06-29-26.fcs	PST1653_LDHB	0.0189513	0.568242	10673.4	106.182	2023-06-29
FCS3Exported_2023-06-29-27.fcs	PST1653_LDHB	0.0128994	0.386782	10567.5	98.3286	2023-06-29
FCS3Exported_2023-06-23-25.fcs	PST1653_LDHB	0.0324799	0.973891	8295.74	115.676	2023-06-23	9710.33	1229.87	137.128	18.6861	0.0323541	0.00132121
FCS3Exported_2023-06-23-26.fcs	PST1653_LDHB	0.0309745	0.928752	10526.1	145.847	2023-06-23
FCS3Exported_2023-06-23-27.fcs	PST1653_LDHB	0.0336079	1.00771	10309.1	149.86	2023-06-23
FCS3Exported_2023-06-22-25.fcs	PST1653_LDHB	0.0302143	0.905957	14095.2	160.091	2023-06-22	13845.5	1118.83	160.473	8.35017	0.0281699	0.00477317
FCS3Exported_2023-06-22-26.fcs	PST1653_LDHB	0.0315803	0.946918	12622.9	169.007	2023-06-22
FCS3Exported_2023-06-22-27.fcs	PST1653_LDHB	0.022715	0.681096	14818.4	152.32	2023-06-22
FCS3Exported_2023-06-16_at_01-16-55pm-07.fcs	PST1653_LDHB	0.0720855	2.16144	3751.85	175.361	2023-06-16	4090.72	303.032	140.321	48.4458	0.0502791	0.0206874
FCS3Exported_2023-06-16_at_01-16-55pm-08.fcs	PST1653_LDHB	0.0478218	1.43391	4184.66	160.565	2023-06-16
FCS3Exported_2023-06-16_at_01-16-55pm-09.fcs	PST1653_LDHB	0.0309301	0.927422	4335.67	85.0367	2023-06-16
FCS3Exported_2023-06-15_at_01-59-05pm-07.fcs	PST1653_LDHB	0.0592825	1.77755	4964.57	180.413	2023-06-15	4903.89	86.6824	116.021	56.2003	0.0422085	0.0147957
FCS3Exported_2023-06-15_at_01-59-05pm-08.fcs	PST1653_LDHB	0.0331501	0.993986	4942.49	90.8085	2023-06-15
FCS3Exported_2023-06-15_at_01-59-05pm-09.fcs	PST1653_LDHB	0.034193	1.02526	4804.61	76.8421	2023-06-15
FCS3Exported_2023-06-07_at_01-09-49pm-07.fcs	PST1653_LDHB	0.059316	1.44277	4688.95	89.5474	2023-06-07	4829.03	252.904	88.3936	6.61125	0.047278	0.0104908
FCS3Exported_2023-06-07_at_01-09-49pm-08.fcs	PST1653_LDHB	0.0424302	1.03205	4677.17	81.2814	2023-06-07
FCS3Exported_2023-06-07_at_01-09-49pm-09.fcs	PST1653_LDHB	0.0400879	0.975073	5120.98	94.352	2023-06-07
FCS3Exported_2022-12-08_at_02-44-21pm-13.fcs	PST1653_LDHB	0.00561938	0.342674	3615.81	27.0091	2022-12-08	3480.74	127.311	26.7536	3.28733	0.0054607	0.00100371
FCS3Exported_2022-12-08_at_02-44-21pm-14.fcs	PST1653_LDHB	0.00438709	0.267528	3362.96	23.3459	2022-12-08
FCS3Exported_2022-12-08_at_02-44-21pm-15.fcs	PST1653_LDHB	0.00637561	0.38879	3463.46	29.9057	2022-12-08
2022-11-18_at_01-57-13pm_004-49.fcs	PST1653_LDHB	0.0160739	0.834821	12403.8	123.861	2022-11-18	11818.8	641.863	107.248	16.2311	0.0144238	0.00172102
2022-11-18_at_01-57-13pm_004-50.fcs	PST1653_LDHB	0.0126397	0.656461	11132.2	91.4279	2022-11-18
2022-11-18_at_01-57-13pm_004-51.fcs	PST1653_LDHB	0.0145578	0.756082	11920.3	106.455	2022-11-18
FCS3Exported_2022-11-17_at_02-50-00pm-57.fcs	PST1653_LDHB	0.0191523	0.807322	11418.2	107.533	2022-11-17	10732.1	617.677	100.266	6.29381	0.0179648	0.00104699
FCS3Exported_2022-11-17_at_02-50-00pm-58.fcs	PST1653_LDHB	0.0171747	0.723962	10220.2	96.6597	2022-11-17
FCS3Exported_2022-11-17_at_02-50-00pm-59.fcs	PST1653_LDHB	0.0175673	0.74051	10558	96.6047	2022-11-17
FCS3Exported_2023-06-29-28.fcs	PST1653_LDHB G418	0.472068	14.1547	7643.85	296.737	2023-06-29	8239.48	571.89	317.239	20.0584	0.0841073	0.0135951
FCS3Exported_2023-06-29-29.fcs	PST1653_LDHB G418	0.0937205	2.81016	8290.36	336.822	2023-06-29
FCS3Exported_2023-06-29-30.fcs	PST1653_LDHB G418	0.0744941	2.23366	8784.23	318.157	2023-06-29
FCS3Exported_2023-06-23-28.fcs	PST1653_LDHB G418	0.0746103	2.23714	9352.92	293.479	2023-06-23	9862.83	814.557	301.725	19.6542	0.0736351	0.0124051
FCS3Exported_2023-06-23-29.fcs	PST1653_LDHB G418	0.0855239	2.56438	9433.31	324.159	2023-06-23
FCS3Exported_2023-06-23-30.fcs	PST1653_LDHB G418	0.0607712	1.82219	10802.3	287.538	2023-06-23
FCS3Exported_2023-06-22-28.fcs	PST1653_LDHB G418	0.0742815	2.22729	11967.5	344.503	2023-06-22	12653.5	663.704	344.821	0.397814	0.0646072	0.00871453
FCS3Exported_2023-06-22-29.fcs	PST1653_LDHB G418	0.0621679	1.86407	12700.8	345.267	2023-06-22
FCS3Exported_2023-06-22-30.fcs	PST1653_LDHB G418	0.0573723	1.72027	13292.3	344.693	2023-06-22
FCS3Exported_2023-06-16_at_01-16-55pm-10.fcs	PST1653_LDHB G418	0.12703	3.80891	3840.48	239.825	2023-06-16	3902.63	135.833	180.346	52.9308	0.0905092	0.0321977
FCS3Exported_2023-06-16_at_01-16-55pm-11.fcs	PST1653_LDHB G418	0.0662165	1.98546	4058.41	138.428	2023-06-16
FCS3Exported_2023-06-16_at_01-16-55pm-12.fcs	PST1653_LDHB G418	0.0782815	2.34722	3808.98	162.784	2023-06-16
FCS3Exported_2023-06-15_at_01-59-05pm-10.fcs	PST1653_LDHB G418	0.209029	6.26761	3027.07	272.649	2023-06-15	3563.65	480.398	228.95	56.8838	0.149879	0.0609299
FCS3Exported_2023-06-15_at_01-59-05pm-11.fcs	PST1653_LDHB G418	0.0873129	2.61802	3953.77	164.632	2023-06-15
FCS3Exported_2023-06-15_at_01-59-05pm-12.fcs	PST1653_LDHB G418	0.153294	4.59642	3710.11	249.568	2023-06-15
FCS3Exported_2023-06-07_at_01-09-49pm-10.fcs	PST1653_LDHB G418	0.253437	6.16444	4204.27	213.096	2023-06-07	4009.18	169.21	211.591	7.78196	0.755263	0.995047
FCS3Exported_2023-06-07_at_01-09-49pm-11.fcs	PST1653_LDHB G418	0.111053	2.70118	3902.24	203.167	2023-06-07
FCS3Exported_2023-06-07_at_01-09-49pm-12.fcs	PST1653_LDHB G418	1.9013	46.2461	3921.04	218.511	2023-06-07
FCS3Exported_2022-12-08_at_02-44-21pm-16.fcs	PST1653_LDHB G418	0.0384308	2.34354	3809.29	102.696	2022-12-08	4049.47	221.178	131.48	34.7336	0.0546617	0.0140644
FCS3Exported_2022-12-08_at_02-44-21pm-17.fcs	PST1653_LDHB G418	0.0623012	3.79918	4094.38	121.685	2022-12-08
FCS3Exported_2022-12-08_at_02-44-21pm-18.fcs	PST1653_LDHB G418	0.0632532	3.85723	4244.75	170.06	2022-12-08
2022-11-18_at_01-57-13pm_004-52.fcs	PST1653_LDHB G418	0.0387451	2.01229	10969.9	265.335	2022-11-18	11822.1	758.235	291.673	23.4542	0.0428101	0.00357451
2022-11-18_at_01-57-13pm_004-53.fcs	PST1653_LDHB G418	0.0454624	2.36116	12422.2	310.305	2022-11-18
2022-11-18_at_01-57-13pm_004-54.fcs	PST1653_LDHB G418	0.0442227	2.29678	12074.2	299.379	2022-11-18
FCS3Exported_2022-11-17_at_02-50-00pm-60.fcs	PST1653_LDHB G418	0.0492409	2.07564	11016.3	237.522	2022-11-17	10219.6	710.721	255.96	19.163	0.0580313	0.00918836
FCS3Exported_2022-11-17_at_02-50-00pm-61.fcs	PST1653_LDHB G418	0.0675716	2.84833	9650.68	275.774	2022-11-17
FCS3Exported_2022-11-17_at_02-50-00pm-62.fcs	PST1653_LDHB G418	0.0572814	2.41457	9991.95	254.585	2022-11-17
FCS3Exported_2023-08-18_at_09-51-23am-07.fcs	PST1655_MDH1	0.287345	7.10457	5519.84	372.514	2023-08-18	5508.6	164.314	389.088	27.734	0.314423	0.0550636
FCS3Exported_2023-08-18_at_09-51-23am-08.fcs	PST1655_MDH1	0.377782	9.34063	5338.95	421.106	2023-08-18
FCS3Exported_2023-08-18_at_09-51-23am-09.fcs	PST1655_MDH1	0.278141	6.87701	5667	373.646	2023-08-18
FCS3Exported_2023-08-18_at_09-51-23am-10.fcs	PST1655_MDH1	0.318774	7.88164	5299.78	443.911	2023-08-18	5424.83	424.282	401.761	39.2557	0.268662	0.070744
FCS3Exported_2023-08-18_at_09-51-23am-11.fcs	PST1655_MDH1	0.299475	7.40449	5077.13	395.127	2023-08-18
FCS3Exported_2023-08-18_at_09-51-23am-12.fcs	PST1655_MDH1	0.187737	4.64179	5897.58	366.245	2023-08-18
FCS3Exported_2023-08-18_at_09-51-23am-25.fcs	PST1655_MDH1	0.329907	8.1569	5108.76	501.554	2023-08-18	4901.68	186.231	455.763	44.6001	0.315542	0.0150452
FCS3Exported_2023-08-18_at_09-51-23am-26.fcs	PST1655_MDH1	0.316821	7.83336	4747.94	453.276	2023-08-18
FCS3Exported_2023-08-18_at_09-51-23am-27.fcs	PST1655_MDH1	0.299898	7.41494	4848.33	412.458	2023-08-18
FCS3Exported_2023-08-18_at_09-51-23am-28.fcs	PST1655_MDH1	0.312085	7.71626	3816.23	385.621	2023-08-18	4533.81	717.911	417.394	41.2826	0.325439	0.0606851
FCS3Exported_2023-08-18_at_09-51-23am-29.fcs	PST1655_MDH1	0.391689	9.68447	4533.14	464.055	2023-08-18
FCS3Exported_2023-08-18_at_09-51-23am-30.fcs	PST1655_MDH1	0.272544	6.73861	5252.05	402.504	2023-08-18
FCS3Exported_2023-06-29-13.fcs	PST1655_MDH1	0.139376	4.17911	9458.16	446.796	2023-06-29	4140.98	184.279	429.549	13.39	0.299124	0.00159945
FCS3Exported_2023-06-29-14.fcs	PST1655_MDH1	0.300255	9.00297	4010.67	420.081	2023-06-29
FCS3Exported_2023-06-29-15.fcs	PST1655_MDH1	0.297993	8.93515	4271.28	439.018	2023-06-29
FCS3Exported_2023-06-23-13.fcs	PST1655_MDH1	0.360588	10.812	5006.4	501.024	2023-06-23	4785.63	519.05	469.158	46.4354	0.33324	0.029299
FCS3Exported_2023-06-23-14.fcs	PST1655_MDH1	0.302318	9.06483	5157.8	415.88	2023-06-23
FCS3Exported_2023-06-23-15.fcs	PST1655_MDH1	0.336814	10.0992	4192.7	490.571	2023-06-23
FCS3Exported_2023-06-22-13.fcs	PST1655_MDH1	0.222676	6.67681	5840.1	454.363	2023-06-22	5185.79	628.921	408.299	49.9107	0.232866	0.0111015
FCS3Exported_2023-06-22-14.fcs	PST1655_MDH1	0.231226	6.93319	4585.78	355.273	2023-06-22
FCS3Exported_2023-06-22-15.fcs	PST1655_MDH1	0.244697	7.33708	5131.49	415.26	2023-06-22
FCS3Exported_2023-06-16_at_01-16-55pm-13.fcs	PST1655_MDH1	0.326028	9.77577	3032.19	351.917	2023-06-16	3302.23	520.945	327.824	24.2018	0.305435	0.0208095
FCS3Exported_2023-06-16_at_01-16-55pm-14.fcs	PST1655_MDH1	0.284416	8.52804	3902.75	328.038	2023-06-16
FCS3Exported_2023-06-16_at_01-16-55pm-15.fcs	PST1655_MDH1	0.305859	9.17101	2971.74	303.515	2023-06-16
FCS3Exported_2023-06-15_at_01-59-05pm-13.fcs	PST1655_MDH1	0.25879	7.75966	5023.23	424.74	2023-06-15	4377.43	560.079	392.472	32.7448	0.276701	0.0218219
FCS3Exported_2023-06-15_at_01-59-05pm-14.fcs	PST1655_MDH1	0.301005	9.02547	4084.42	393.405	2023-06-15
FCS3Exported_2023-06-15_at_01-59-05pm-15.fcs	PST1655_MDH1	0.270309	8.10504	4024.63	359.271	2023-06-15
FCS3Exported_2023-06-07_at_01-09-49pm-13.fcs	PST1655_MDH1	0.234828	5.71182	2067.5	239.299	2023-06-07	3796.46	1748.77	356.484	124.468	0.283433	0.0421359
FCS3Exported_2023-06-07_at_01-09-49pm-14.fcs	PST1655_MDH1	0.309642	7.53154	5564.38	487.138	2023-06-07
FCS3Exported_2023-06-07_at_01-09-49pm-15.fcs	PST1655_MDH1	0.305828	7.43878	3757.49	343.016	2023-06-07
FCS3Exported_2022-12-08_at_02-44-21pm-25.fcs	PST1655_MDH1	0.131134	7.99665	5797.84	231.627	2022-12-08	6591.16	798.525	261.241	27.2502	0.135714	0.012141
FCS3Exported_2022-12-08_at_02-44-21pm-26.fcs	PST1655_MDH1	0.149479	9.11535	6580.84	266.836	2022-12-08
FCS3Exported_2022-12-08_at_02-44-21pm-27.fcs	PST1655_MDH1	0.12653	7.71587	7394.79	285.259	2022-12-08
2022-11-18_at_01-57-13pm_004-07.fcs	PST1655_MDH1	0.111346	5.78295	9851.2	419.013	2022-11-18	9771.19	266.485	408.332	11.2224	0.109926	0.00187347
2022-11-18_at_01-57-13pm_004-15.fcs	PST1655_MDH1	0.110629	5.74571	9988.51	409.345	2022-11-18
2022-11-18_at_01-57-13pm_004-23.fcs	PST1655_MDH1	0.107803	5.59891	9473.87	396.637	2022-11-18
FCS3Exported_2022-11-17_at_02-50-00pm-07.fcs	PST1655_MDH1	0.651038	27.4431	5822.56	472.141	2022-11-17	6249.27	470.755	368.632	89.8816	0.193081	0.00559455
FCS3Exported_2022-11-17_at_02-50-00pm-15.fcs	PST1655_MDH1	0.189125	7.97216	6171	323.444	2022-11-17
FCS3Exported_2022-11-17_at_02-50-00pm-23.fcs	PST1655_MDH1	0.197037	8.30567	6754.26	310.311	2022-11-17
FCS3Exported_2023-06-29-16.fcs	PST1655_MDH1 G418	0.696669	20.8892	1968.1	655.456	2023-06-29	2084.39	308.534	663.597	52.7663	0.697872	0.0310713
FCS3Exported_2023-06-29-17.fcs	PST1655_MDH1 G418	0.66742	20.0122	1850.89	615.374	2023-06-29
FCS3Exported_2023-06-29-18.fcs	PST1655_MDH1 G418	0.729528	21.8745	2434.16	719.961	2023-06-29
FCS3Exported_2023-06-23-16.fcs	PST1655_MDH1 G418	0.817696	24.5181	2539.21	782.857	2023-06-23	2472.06	58.1633	713.574	60.9426	0.782329	0.0379326
FCS3Exported_2023-06-23-17.fcs	PST1655_MDH1 G418	0.742268	22.2565	2437.72	668.261	2023-06-23
FCS3Exported_2023-06-23-18.fcs	PST1655_MDH1 G418	0.787023	23.5984	2439.23	689.604	2023-06-23
FCS3Exported_2023-06-22-16.fcs	PST1655_MDH1 G418	0.713766	21.4019	1768.35	588.239	2023-06-22	2047.22	241.896	636.083	54.3973	0.744963	0.0375059
FCS3Exported_2023-06-22-17.fcs	PST1655_MDH1 G418	0.786576	23.585	2173.09	695.251	2023-06-22
FCS3Exported_2023-06-22-18.fcs	PST1655_MDH1 G418	0.734546	22.0249	2200.23	624.758	2023-06-22
FCS3Exported_2023-06-16_at_01-16-55pm-16.fcs	PST1655_MDH1 G418	0.742473	22.2626	1233.06	483.437	2023-06-16	1373.76	130.871	464.987	31.6748	0.75608	0.0365033
FCS3Exported_2023-06-16_at_01-16-55pm-17.fcs	PST1655_MDH1 G418	0.728335	21.8387	1396.37	428.412	2023-06-16
FCS3Exported_2023-06-16_at_01-16-55pm-18.fcs	PST1655_MDH1 G418	0.797433	23.9105	1491.85	483.11	2023-06-16
FCS3Exported_2023-06-15_at_01-59-05pm-16.fcs	PST1655_MDH1 G418	0.689611	20.6776	1637.53	543.026	2023-06-15	1418.2	288.814	542.684	65.2748	0.757754	0.0736639
FCS3Exported_2023-06-15_at_01-59-05pm-17.fcs	PST1655_MDH1 G418	0.747736	22.4204	1090.97	477.238	2023-06-15
FCS3Exported_2023-06-15_at_01-59-05pm-18.fcs	PST1655_MDH1 G418	0.835914	25.0644	1526.1	607.787	2023-06-15
FCS3Exported_2023-06-07_at_01-09-49pm-16.fcs	PST1655_MDH1 G418	0.826642	20.1067	2850.77	1087.74	2023-06-07	1981.42	800.819	696.957	338.883	0.781485	0.0652787
FCS3Exported_2023-06-07_at_01-09-49pm-17.fcs	PST1655_MDH1 G418	0.706639	17.1879	1819.66	519.077	2023-06-07
FCS3Exported_2023-06-07_at_01-09-49pm-18.fcs	PST1655_MDH1 G418	0.811175	19.7305	1273.83	484.05	2023-06-07
FCS3Exported_2022-12-08_at_02-44-21pm-28.fcs	PST1655_MDH1 G418	0.38951	23.7526	5131.12	485.008	2022-12-08	5001.2	806.016	444.612	43.4081	0.335439	0.0503107
FCS3Exported_2022-12-08_at_02-44-21pm-29.fcs	PST1655_MDH1 G418	0.326798	19.9284	4138.11	398.716	2022-12-08
FCS3Exported_2022-12-08_at_02-44-21pm-30.fcs	PST1655_MDH1 G418	0.290008	17.6849	5734.36	450.112	2022-12-08
2022-11-18_at_01-57-13pm_004-08.fcs	PST1655_MDH1 G418	0.221279	11.4925	8105.88	710.99	2022-11-18	7432.5	586.388	703.574	6.51149	0.260203	0.0337463
2022-11-18_at_01-57-13pm_004-16.fcs	PST1655_MDH1 G418	0.281249	14.6071	7034.42	698.795	2022-11-18
2022-11-18_at_01-57-13pm_004-24.fcs	PST1655_MDH1 G418	0.27808	14.4425	7157.19	700.936	2022-11-18
FCS3Exported_2022-11-17_at_02-50-00pm-08.fcs	PST1655_MDH1 G418	0.310788	13.1006	5500.51	574.596	2022-11-17	5204.68	311.005	550.811	20.9062	0.364665	0.080193
FCS3Exported_2022-11-17_at_02-50-00pm-16.fcs	PST1655_MDH1 G418	0.326382	13.7579	5233.09	535.345	2022-11-17
FCS3Exported_2022-11-17_at_02-50-00pm-24.fcs	PST1655_MDH1 G418	0.456825	19.2565	4880.45	542.491	2022-11-17
FCS3Exported_2023-08-18_at_09-51-23am-13.fcs	PST1786_AQP4	0.138777	3.43125	7237.27	319.375	2023-08-18	6577.99	748.162	303.176	69.4133	0.146516	0.0283246
FCS3Exported_2023-08-18_at_09-51-23am-14.fcs	PST1786_AQP4	0.177905	4.39869	6731.84	363.058	2023-08-18
FCS3Exported_2023-08-18_at_09-51-23am-15.fcs	PST1786_AQP4	0.122865	3.03782	5764.87	227.096	2023-08-18
FCS3Exported_2023-08-18_at_09-51-23am-16.fcs	PST1786_AQP4	0.133873	3.30999	6429.49	280.239	2023-08-18	6413.89	827.163	294.329	103.015	0.144013	0.0529219
FCS3Exported_2023-08-18_at_09-51-23am-17.fcs	PST1786_AQP4	0.201271	4.97641	7233.14	403.664	2023-08-18
FCS3Exported_2023-08-18_at_09-51-23am-18.fcs	PST1786_AQP4	0.096895	2.39572	5579.03	199.085	2023-08-18
FCS3Exported_2023-08-18_at_09-51-23am-31.fcs	PST1786_AQP4	0.152399	3.76805	6892.36	352.26	2023-08-18	6078.29	709.571	318.452	37.5619	0.170414	0.0254347
FCS3Exported_2023-08-18_at_09-51-23am-32.fcs	PST1786_AQP4	0.199509	4.93283	5751.65	325.079	2023-08-18
FCS3Exported_2023-08-18_at_09-51-23am-33.fcs	PST1786_AQP4	0.159333	3.93948	5590.87	278.018	2023-08-18
FCS3Exported_2023-08-18_at_09-51-23am-34.fcs	PST1786_AQP4	0.190231	4.70343	5696.41	305.544	2023-08-18	5558.58	461.281	313.709	28.4512	0.203241	0.0475383
FCS3Exported_2023-08-18_at_09-51-23am-35.fcs	PST1786_AQP4	0.25593	6.32784	5044.09	345.349	2023-08-18
FCS3Exported_2023-08-18_at_09-51-23am-36.fcs	PST1786_AQP4	0.163563	4.04407	5935.23	290.232	2023-08-18
FCS3Exported_2022-12-08_at_02-44-21pm-49.fcs	PST3100_MDH1_-6,-5	0.0208614	1.27215	4490.3	69.9238	2022-12-08	4554.7	335.137	72.7535	11.0793	0.0178187	0.00292537
FCS3Exported_2022-12-08_at_02-44-21pm-50.fcs	PST3100_MDH1_-6,-5	0.0175677	1.07129	4256.44	63.3634	2022-12-08
FCS3Exported_2022-12-08_at_02-44-21pm-51.fcs	PST3100_MDH1_-6,-5	0.0150269	0.91635	4917.37	84.9732	2022-12-08
FCS3Exported_2022-11-10_at_03-20-20pm-07.fcs	PST3100_MDH1_-6,-5	0.0429811	2.10427	5639.99	163.257	2022-11-11	6203.1	494.789	166.601	4.89787	0.04603	0.00839669
FCS3Exported_2022-11-10_at_03-20-20pm-08.fcs	PST3100_MDH1_-6,-5	0.0395838	1.93794	6568.27	164.322	2022-11-11
FCS3Exported_2022-11-10_at_03-20-20pm-09.fcs	PST3100_MDH1_-6,-5	0.0555252	2.7184	6401.05	172.223	2022-11-11
FCS3Exported_2022-11-04_at_02-18-47pm-01.fcs	PST3100_MDH1_-6,-5	0.0639548	1.03505	5416.23	153.54	2022-11-04	5264.55	320.341	163.624	17.5347	0.0643505	0.0140689
FCS3Exported_2022-11-04_at_02-18-47pm-02.fcs	PST3100_MDH1_-6,-5	0.0786131	1.27228	5480.89	183.871	2022-11-04
FCS3Exported_2022-11-04_at_02-18-47pm-03.fcs	PST3100_MDH1_-6,-5	0.0504836	0.817032	4896.54	153.46	2022-11-04
FCS3Exported_2022-12-08_at_02-44-21pm-52.fcs	PST3100_MDH1_-6,-5 G418	0.10126	6.17493	3914.27	188.89	2022-12-08	4188.82	388.261	274.821	121.525	0.129411	0.0398106
FCS3Exported_2022-12-08_at_02-44-21pm-53.fcs	PST3100_MDH1_-6,-5 G418	0.157561	9.60819	4463.36	360.753	2022-12-08
FCS3Exported_2022-12-08_at_02-44-21pm-54.fcs	PST3100_MDH1_-6,-5 G418					2022-12-08
FCS3Exported_2022-11-10_at_03-20-20pm-10.fcs	PST3100_MDH1_-6,-5 G418	0.147321	7.21252	5105.25	384.611	2022-11-11	4989.47	195.785	352.179	34.6852	0.135478	0.0128067
FCS3Exported_2022-11-10_at_03-20-20pm-11.fcs	PST3100_MDH1_-6,-5 G418	0.121887	5.96734	4763.42	315.612	2022-11-11
FCS3Exported_2022-11-10_at_03-20-20pm-12.fcs	PST3100_MDH1_-6,-5 G418	0.137227	6.71837	5099.73	356.314	2022-11-11
FCS3Exported_2022-11-04_at_02-18-47pm-04.fcs	PST3100_MDH1_-6,-5 G418	0.449017	7.26693	2721.82	512.22	2022-11-04	2709.18	277.574	476.827	31.5817	0.455477	0.0223109
FCS3Exported_2022-11-04_at_02-18-47pm-05.fcs	PST3100_MDH1_-6,-5 G418	0.480305	7.7733	2425.51	466.742	2022-11-04
FCS3Exported_2022-11-04_at_02-18-47pm-06.fcs	PST3100_MDH1_-6,-5 G418	0.437109	7.07421	2980.22	451.52	2022-11-04
FCS3Exported_2022-12-08_at_02-44-21pm-61.fcs	PST3101_MDH1_-3	0.0177892	1.0848	4404.34	63.571	2022-12-08	4267.73	343.965	64.5643	4.18565	0.0168866	0.00127657
FCS3Exported_2022-12-08_at_02-44-21pm-62.fcs	PST3101_MDH1_-3	0.0159839	0.97471	4522.4	60.9647	2022-12-08
FCS3Exported_2022-12-08_at_02-44-21pm-63.fcs	PST3101_MDH1_-3	0.488477	29.7877	3876.45	69.1573	2022-12-08
FCS3Exported_2022-11-10_at_03-20-20pm-13.fcs	PST3101_MDH1_-3	0.0406291	1.98912	7466.83	157.134	2022-11-11	6994.85	409.802	140.378	15.1884	0.0374742	0.00278214
FCS3Exported_2022-11-10_at_03-20-20pm-14.fcs	PST3101_MDH1_-3	0.0364214	1.78312	6729.42	127.515	2022-11-11
FCS3Exported_2022-11-10_at_03-20-20pm-15.fcs	PST3101_MDH1_-3	0.0353721	1.73175	6788.31	136.485	2022-11-11
FCS3Exported_2022-11-04_at_02-18-47pm-07.fcs	PST3101_MDH1_-3	0.0697615	1.12903	3558.82	154.777	2022-11-04	4445.5	1089.56	176.384	63.7278	0.06741	0.00332552
FCS3Exported_2022-11-04_at_02-18-47pm-08.fcs	PST3101_MDH1_-3	1.26823	20.5252	5661.81	248.107	2022-11-04
FCS3Exported_2022-11-04_at_02-18-47pm-09.fcs	PST3101_MDH1_-3	0.0650585	1.05291	4115.87	126.269	2022-11-04
FCS3Exported_2022-12-08_at_02-44-21pm-64.fcs	PST3101_MDH1_-3 G418	0.0920324	5.6122	4052.16	228.949	2022-12-08	4289.22	393.835	232.525	36.3323	0.0864212	0.00609846
FCS3Exported_2022-12-08_at_02-44-21pm-65.fcs	PST3101_MDH1_-3 G418	0.0799309	4.87424	4071.67	198.113	2022-12-08
FCS3Exported_2022-12-08_at_02-44-21pm-66.fcs	PST3101_MDH1_-3 G418	0.0873004	5.32364	4743.85	270.513	2022-12-08
FCS3Exported_2022-11-10_at_03-20-20pm-16.fcs	PST3101_MDH1_-3 G418	0.128968	6.31402	6119.16	393.51	2022-11-11	6365.83	240.107	405.191	22.0115	0.115996	0.0150397
FCS3Exported_2022-11-10_at_03-20-20pm-17.fcs	PST3101_MDH1_-3 G418	0.099511	4.87186	6379.54	391.482	2022-11-11
FCS3Exported_2022-11-10_at_03-20-20pm-18.fcs	PST3101_MDH1_-3 G418	0.11951	5.85098	6598.79	430.58	2022-11-11
FCS3Exported_2022-11-04_at_02-18-47pm-10.fcs	PST3101_MDH1_-3 G418	0.454941	7.36281	2374.47	304.765	2022-11-04	2976.97	524.302	447.813	128.111	0.978081	0.729385
FCS3Exported_2022-11-04_at_02-18-47pm-11.fcs	PST3101_MDH1_-3 G418	0.668035	10.8115	3226.78	486.698	2022-11-04
FCS3Exported_2022-11-04_at_02-18-47pm-12.fcs	PST3101_MDH1_-3 G418	1.81127	29.3137	3329.64	551.977	2022-11-04
FCS3Exported_2022-12-08_at_02-44-21pm-73.fcs	PST3102_MDH1_+8	0.32754	19.9736	3913.21	325.475	2022-12-08	4015.29	522.007	331.476	45.027	0.305801	0.023312
FCS3Exported_2022-12-08_at_02-44-21pm-74.fcs	PST3102_MDH1_+8	0.308679	18.8235	4580.8	379.203	2022-12-08
FCS3Exported_2022-12-08_at_02-44-21pm-75.fcs	PST3102_MDH1_+8	0.281184	17.1468	3551.87	289.751	2022-12-08
FCS3Exported_2022-11-10_at_03-20-20pm-19.fcs	PST3102_MDH1_+8	0.336413	16.4701	5878.11	534.126	2022-11-11	5423.31	437.544	514.547	24.7993	0.355658	0.0223659
FCS3Exported_2022-11-10_at_03-20-20pm-20.fcs	PST3102_MDH1_+8	0.380196	18.6136	5005.35	522.854	2022-11-11
FCS3Exported_2022-11-10_at_03-20-20pm-21.fcs	PST3102_MDH1_+8	0.350366	17.1532	5386.48	486.661	2022-11-11
FCS3Exported_2022-11-04_at_02-18-47pm-13.fcs	PST3102_MDH1_+8	0.381585	6.17561	3476.9	290.837	2022-11-04	4034.52	1172.16	321.351	50.8913	0.359603	0.0574771
FCS3Exported_2022-11-04_at_02-18-47pm-14.fcs	PST3102_MDH1_+8	0.29438	4.76427	5381.39	380.1	2022-11-04
FCS3Exported_2022-11-04_at_02-18-47pm-15.fcs	PST3102_MDH1_+8	0.402846	6.51969	3245.27	293.115	2022-11-04
FCS3Exported_2022-12-08_at_02-44-21pm-76.fcs	PST3102_MDH1_+8 G418	0.739478	45.0939	2375.39	644.137	2022-12-08	2078.66	440.322	571.025	67.8321	0.711401	0.0477007
FCS3Exported_2022-12-08_at_02-44-21pm-77.fcs	PST3102_MDH1_+8 G418	0.7384	45.0282	1572.74	510.135	2022-12-08
FCS3Exported_2022-12-08_at_02-44-21pm-78.fcs	PST3102_MDH1_+8 G418	0.656324	40.0231	2287.86	558.802	2022-12-08
FCS3Exported_2022-11-10_at_03-20-20pm-22.fcs	PST3102_MDH1_+8 G418	0.65426	32.0312	3408.88	783.131	2022-11-11	3569.64	139.524	781.192	31.0789	0.632741	0.0442722
FCS3Exported_2022-11-10_at_03-20-20pm-23.fcs	PST3102_MDH1_+8 G418	0.662141	32.4171	3640.8	811.256	2022-11-11
FCS3Exported_2022-11-10_at_03-20-20pm-24.fcs	PST3102_MDH1_+8 G418	0.581823	28.4849	3659.23	749.189	2022-11-11
FCS3Exported_2022-11-04_at_02-18-47pm-16.fcs	PST3102_MDH1_+8 G418	0.98526	15.9455	1976.63	544.731	2022-11-04	1877.49	128.584	554.855	10.4199	1.01787	0.0991157
FCS3Exported_2022-11-04_at_02-18-47pm-17.fcs	PST3102_MDH1_+8 G418	1.12919	18.2749	1732.2	554.286	2022-11-04
FCS3Exported_2022-11-04_at_02-18-47pm-18.fcs	PST3102_MDH1_+8 G418	0.939174	15.1997	1923.63	565.548	2022-11-04
FCS3Exported_2022-12-08_at_02-44-21pm-85.fcs	PST3103_MDH1_+11,+12	0.664251	40.5065	3266.64	411.764	2022-12-08	3792.53	458.447	464.1	46.3162	0.485054	0.156271
FCS3Exported_2022-12-08_at_02-44-21pm-86.fcs	PST3103_MDH1_+11,+12	0.413818	25.235	4003.01	499.801	2022-12-08
FCS3Exported_2022-12-08_at_02-44-21pm-87.fcs	PST3103_MDH1_+11,+12	0.377094	22.9955	4107.93	480.736	2022-12-08
FCS3Exported_2022-11-10_at_03-20-20pm-25.fcs	PST3103_MDH1_+11,+12	0.414899	20.3126	5591.2	681.997	2022-11-11	5395.4	456.898	703.556	43.304	0.443689	0.0327581
FCS3Exported_2022-11-10_at_03-20-20pm-26.fcs	PST3103_MDH1_+11,+12	0.436837	21.3866	4873.24	675.264	2022-11-11
FCS3Exported_2022-11-10_at_03-20-20pm-27.fcs	PST3103_MDH1_+11,+12	0.479331	23.4671	5721.78	753.408	2022-11-11
FCS3Exported_2022-11-04_at_02-18-47pm-19.fcs	PST3103_MDH1_+11,+12	0.648499	10.4954	3545.13	442.216	2022-11-04	3953.7	750.248	474.159	36.5124	0.76622	0.319518
FCS3Exported_2022-11-04_at_02-18-47pm-20.fcs	PST3103_MDH1_+11,+12	0.522264	8.45237	4819.56	513.961	2022-11-04
FCS3Exported_2022-11-04_at_02-18-47pm-21.fcs	PST3103_MDH1_+11,+12	1.1279	18.254	3496.42	466.301	2022-11-04
FCS3Exported_2022-12-08_at_02-44-21pm-88.fcs	PST3103_MDH1_+11,+12 G418	0.897849	54.7515	2086.75	952.324	2022-12-08	2409.01	463.147	822.454	112.854	0.772697	0.11989
FCS3Exported_2022-12-08_at_02-44-21pm-89.fcs	PST3103_MDH1_+11,+12 G418	0.761369	46.4289	2200.53	766.807	2022-12-08
FCS3Exported_2022-12-08_at_02-44-21pm-90.fcs	PST3103_MDH1_+11,+12 G418	0.658872	40.1785	2939.76	748.232	2022-12-08
FCS3Exported_2022-11-10_at_03-20-20pm-28.fcs	PST3103_MDH1_+11,+12 G418	0.807344	39.5259	3364.17	1090.47	2022-11-11	3662.05	637.062	1030.22	57.9771	0.73545	0.0858181
FCS3Exported_2022-11-10_at_03-20-20pm-29.fcs	PST3103_MDH1_+11,+12 G418	0.758565	37.1378	3228.49	974.815	2022-11-11
FCS3Exported_2022-11-10_at_03-20-20pm-30.fcs	PST3103_MDH1_+11,+12 G418	0.640442	31.3547	4393.48	1025.37	2022-11-11
FCS3Exported_2022-11-04_at_02-18-47pm-22.fcs	PST3103_MDH1_+11,+12 G418	1.43743	23.2635	1585.49	691.597	2022-11-04	1662.68	160.277	708.197	18.17	1.78724	0.689468
FCS3Exported_2022-11-04_at_02-18-47pm-23.fcs	PST3103_MDH1_+11,+12 G418	1.34281	21.7321	1555.6	727.609	2022-11-04
FCS3Exported_2022-11-04_at_02-18-47pm-24.fcs	PST3103_MDH1_+11,+12 G418	2.5815	41.7792	1846.94	705.385	2022-11-04
FCS3Exported_2022-12-08_at_02-44-21pm-07.fcs	PST3111_LDHB_-9,-8	0.0148035	0.90273	6061.73	50.6312	2022-12-08	6035.77	296.694	58.6455	7.30803	0.0191901	0.00393683
FCS3Exported_2022-12-08_at_02-44-21pm-08.fcs	PST3111_LDHB_-9,-8	0.0224165	1.36697	6318.63	64.9407	2022-12-08
FCS3Exported_2022-12-08_at_02-44-21pm-09.fcs	PST3111_LDHB_-9,-8	0.0203502	1.24097	5726.95	60.3647	2022-12-08
2022-11-18_at_01-57-13pm_004-17.fcs	PST3111_LDHB_-9,-8	0.462958	24.0444	6247.81	100.227	2022-11-18	6115.47	150.773	73.2154	23.4007	0.0215787	0.0236195
2022-11-18_at_01-57-13pm_004-18.fcs	PST3111_LDHB_-9,-8	0.0219003	1.13743	5951.33	59.1007	2022-11-18
2022-11-18_at_01-57-13pm_004-19.fcs	PST3111_LDHB_-9,-8	0.0212572	1.10402	6147.26	60.3183	2022-11-18
FCS3Exported_2022-11-17_at_02-50-00pm-17.fcs	PST3111_LDHB_-9,-8	0.0322002	1.35733	5581.3	71.3515	2022-11-17	5600.26	389.154	60.5611	9.9662	0.0281964	0.00351689
FCS3Exported_2022-11-17_at_02-50-00pm-18.fcs	PST3111_LDHB_-9,-8	0.0256068	1.0794	5998.54	58.6301	2022-11-17
FCS3Exported_2022-11-17_at_02-50-00pm-19.fcs	PST3111_LDHB_-9,-8	0.026782	1.12894	5220.93	51.7018	2022-11-17
FCS3Exported_2022-12-08_at_02-44-21pm-10.fcs	PST3111_LDHB_-9,-8 G418	0.0853139	5.2025	4175.63	170.611	2022-12-08	4835.99	618.234	227.975	50.5882	0.10609	0.0398878
FCS3Exported_2022-12-08_at_02-44-21pm-11.fcs	PST3111_LDHB_-9,-8 G418	0.152077	9.27378	4931.31	266.205	2022-12-08
FCS3Exported_2022-12-08_at_02-44-21pm-12.fcs	PST3111_LDHB_-9,-8 G418	0.0808788	4.93205	5401.02	247.11	2022-12-08
2022-11-18_at_01-57-13pm_004-20.fcs	PST3111_LDHB_-9,-8 G418	0.0909185	4.72199	5365.85	195.295	2022-11-18	5755.64	704.122	235.78	36.5043	0.115121	0.0220737
2022-11-18_at_01-57-13pm_004-21.fcs	PST3111_LDHB_-9,-8 G418	0.134145	6.96704	6568.46	245.858	2022-11-18
2022-11-18_at_01-57-13pm_004-22.fcs	PST3111_LDHB_-9,-8 G418	0.1203	6.24794	5332.61	266.186	2022-11-18
FCS3Exported_2022-11-17_at_02-50-00pm-20.fcs	PST3111_LDHB_-9,-8 G418	0.121318	5.11388	5014.9	152.375	2022-11-17	4959.57	78.2439	145.253	10.0725	0.118479	0.00401453
FCS3Exported_2022-11-17_at_02-50-00pm-21.fcs	PST3111_LDHB_-9,-8 G418	0.11564	4.87456	4904.24	138.131	2022-11-17
FCS3Exported_2022-11-17_at_02-50-00pm-22.fcs	PST3111_LDHB_-9,-8 G418					2022-11-17
FCS3Exported_2022-12-08_at_02-44-21pm-19.fcs	PST3112_LDHB_-6,-5	0.00890065	0.542769	5424.48	40.9782	2022-12-08	5577.07	838.329	52.1663	15.7382	0.0131266	0.00415864
FCS3Exported_2022-12-08_at_02-44-21pm-20.fcs	PST3112_LDHB_-6,-5	0.0132648	0.808895	4825.52	45.3583	2022-12-08
FCS3Exported_2022-12-08_at_02-44-21pm-21.fcs	PST3112_LDHB_-6,-5	0.0172145	1.04975	6481.21	70.1624	2022-12-08
2022-11-18_at_01-57-13pm_004-25.fcs	PST3112_LDHB_-6,-5	0.067888	3.52587	6161.93	110.698	2022-11-18	5958.78	199.454	85.8667	21.5677	0.0481738	0.0171171
2022-11-18_at_01-57-13pm_004-26.fcs	PST3112_LDHB_-6,-5	0.0395439	2.05377	5763.24	71.7972	2022-11-18
2022-11-18_at_01-57-13pm_004-27.fcs	PST3112_LDHB_-6,-5	0.0370894	1.92629	5951.18	75.1053	2022-11-18
FCS3Exported_2022-11-17_at_02-50-00pm-25.fcs	PST3112_LDHB_-6,-5	0.0510157	2.15046	4861.01	76.8224	2022-11-17	4960.97	177.862	72.5287	11.4597	0.0413673	0.00844417
FCS3Exported_2022-11-17_at_02-50-00pm-26.fcs	PST3112_LDHB_-6,-5	0.0377619	1.59177	5166.32	81.2214	2022-11-17
FCS3Exported_2022-11-17_at_02-50-00pm-27.fcs	PST3112_LDHB_-6,-5	0.0353244	1.48902	4855.57	59.5421	2022-11-17
FCS3Exported_2022-12-08_at_02-44-21pm-22.fcs	PST3112_LDHB_-6,-5 G418	0.0731693	4.46192	4512.43	177.204	2022-12-08	4864.71	342.67	206.279	31.6279	0.0927001	0.0260203
FCS3Exported_2022-12-08_at_02-44-21pm-23.fcs	PST3112_LDHB_-6,-5 G418	0.0826927	5.04266	5196.88	201.679	2022-12-08
FCS3Exported_2022-12-08_at_02-44-21pm-24.fcs	PST3112_LDHB_-6,-5 G418	0.122238	7.45419	4884.81	239.956	2022-12-08
2022-11-18_at_01-57-13pm_004-28.fcs	PST3112_LDHB_-6,-5 G418	0.127189	6.60573	5143.49	173.835	2022-11-18	5390.37	214.41	198.112	63.5103	0.120705	0.0456392
2022-11-18_at_01-57-13pm_004-29.fcs	PST3112_LDHB_-6,-5 G418	0.162755	8.45294	5529.95	270.181	2022-11-18
2022-11-18_at_01-57-13pm_004-30.fcs	PST3112_LDHB_-6,-5 G418	0.0721703	3.74828	5497.67	150.322	2022-11-18
FCS3Exported_2022-11-17_at_02-50-00pm-28.fcs	PST3112_LDHB_-6,-5 G418	0.154964	6.53218	4337.53	138.082	2022-11-17	4486.16	129.068	150.292	14.9269	0.159818	0.0471769
FCS3Exported_2022-11-17_at_02-50-00pm-29.fcs	PST3112_LDHB_-6,-5 G418	0.115256	4.85835	4569.97	145.861	2022-11-17
FCS3Exported_2022-11-17_at_02-50-00pm-30.fcs	PST3112_LDHB_-6,-5 G418	0.209234	8.8198	4550.98	166.932	2022-11-17
FCS3Exported_2022-12-08_at_02-44-21pm-43.fcs	PST3113_LDHB_+8	0.0220939	1.34731	6028.21	95.1279	2022-12-08	5552.46	446.948	80.7883	13.0718	0.0211354	0.00262222
FCS3Exported_2022-12-08_at_02-44-21pm-44.fcs	PST3113_LDHB_+8	0.0231434	1.4113	5141.36	69.5376	2022-12-08
FCS3Exported_2022-12-08_at_02-44-21pm-45.fcs	PST3113_LDHB_+8	0.0181687	1.10794	5487.81	77.6993	2022-12-08
2022-11-18_at_01-57-13pm_004-41.fcs	PST3113_LDHB_+8	0.0804643	4.17904	6723.84	177.106	2022-11-18	6747.51	531.029	149.394	28.7232	0.0551905	0.0224147
2022-11-18_at_01-57-13pm_004-42.fcs	PST3113_LDHB_+8	0.0473855	2.46104	7289.98	151.319	2022-11-18
2022-11-18_at_01-57-13pm_004-43.fcs	PST3113_LDHB_+8	0.0377218	1.95914	6228.71	119.757	2022-11-18
FCS3Exported_2022-11-17_at_02-50-00pm-41.fcs	PST3113_LDHB_+8	0.0592646	2.49817	4725.17	109.127	2022-11-17	4547.21	472.556	93.7957	13.458	0.0452295	0.0131032
FCS3Exported_2022-11-17_at_02-50-00pm-42.fcs	PST3113_LDHB_+8	0.0431067	1.81707	4011.51	88.3297	2022-11-17
FCS3Exported_2022-11-17_at_02-50-00pm-43.fcs	PST3113_LDHB_+8	0.0333174	1.40442	4904.95	83.9307	2022-11-17
FCS3Exported_2022-12-08_at_02-44-21pm-46.fcs	PST3113_LDHB_+8 G418	0.140323	8.55699	5987.76	397.012	2022-12-08	5559.53	483.595	378.566	16.4691	0.131882	0.00733047
FCS3Exported_2022-12-08_at_02-44-21pm-47.fcs	PST3113_LDHB_+8 G418	0.128208	7.81824	5655.77	365.34	2022-12-08
FCS3Exported_2022-12-08_at_02-44-21pm-48.fcs	PST3113_LDHB_+8 G418	0.127115	7.75155	5035.05	373.344	2022-12-08
2022-11-18_at_01-57-13pm_004-44.fcs	PST3113_LDHB_+8 G418	0.177012	9.19338	5836.54	363.189	2022-11-18	5934.92	236.65	383.288	18.0297	0.173276	0.00386509
2022-11-18_at_01-57-13pm_004-45.fcs	PST3113_LDHB_+8 G418	0.169293	8.79252	5763.33	388.635	2022-11-18
2022-11-18_at_01-57-13pm_004-46.fcs	PST3113_LDHB_+8 G418	0.173523	9.01218	6204.89	398.039	2022-11-18
FCS3Exported_2022-11-17_at_02-50-00pm-44.fcs	PST3113_LDHB_+8 G418	0.16181	6.82077	4676.47	224.631	2022-11-17	4825.7	165.193	219.345	4.57781	0.157736	0.0240148
FCS3Exported_2022-11-17_at_02-50-00pm-45.fcs	PST3113_LDHB_+8 G418	0.179453	7.56445	4797.44	216.69	2022-11-17
FCS3Exported_2022-11-17_at_02-50-00pm-46.fcs	PST3113_LDHB_+8 G418	0.131945	5.56184	5003.21	216.715	2022-11-17
FCS3Exported_2022-12-08_at_02-44-21pm-55.fcs	PST3114_LDHB_+11,+12	0.0186549	1.13759	6461.44	77.7114	2022-12-08	6038.46	610.657	68.1612	10.1148	0.0165258	0.00625323
FCS3Exported_2022-12-08_at_02-44-21pm-56.fcs	PST3114_LDHB_+11,+12	0.00948607	0.578468	5338.39	57.5634	2022-12-08
FCS3Exported_2022-12-08_at_02-44-21pm-57.fcs	PST3114_LDHB_+11,+12	0.0214365	1.30721	6315.57	69.2088	2022-12-08
2022-11-18_at_01-57-13pm_004-57.fcs	PST3114_LDHB_+11,+12	0.0554302	2.87885	6287.46	122.417	2022-11-18	5796.79	1103.43	130.14	30.421	0.0738425	0.0166525
2022-11-18_at_01-57-13pm_004-58.fcs	PST3114_LDHB_+11,+12	0.0878494	4.56259	4533.13	104.325	2022-11-18
2022-11-18_at_01-57-13pm_004-59.fcs	PST3114_LDHB_+11,+12	0.0782479	4.06393	6569.77	163.678	2022-11-18
FCS3Exported_2022-11-17_at_02-50-00pm-49.fcs	PST3114_LDHB_+11,+12	0.0388016	1.63559	4855.45	81.1255	2022-11-17	4846.56	89.7019	70.743	9.0141	0.0333702	0.0057824
FCS3Exported_2022-11-17_at_02-50-00pm-50.fcs	PST3114_LDHB_+11,+12	0.0272913	1.1504	4752.74	64.914	2022-11-17
FCS3Exported_2022-11-17_at_02-50-00pm-51.fcs	PST3114_LDHB_+11,+12	0.0340178	1.43394	4931.48	66.1896	2022-11-17
FCS3Exported_2022-12-08_at_02-44-21pm-58.fcs	PST3114_LDHB_+11,+12 G418	0.0930059	5.67157	4618.84	224.671	2022-12-08	4647.28	486.323	259.886	86.6129	0.101619	0.00893757
FCS3Exported_2022-12-08_at_02-44-21pm-59.fcs	PST3114_LDHB_+11,+12 G418	0.101001	6.1591	4175.8	196.428	2022-12-08
FCS3Exported_2022-12-08_at_02-44-21pm-60.fcs	PST3114_LDHB_+11,+12 G418	0.110849	6.75966	5147.2	358.56	2022-12-08
2022-11-18_at_01-57-13pm_004-60.fcs	PST3114_LDHB_+11,+12 G418	0.21687	11.2635	4894.6	353.847	2022-11-18	5081.21	162.194	351.372	22.409	0.196355	0.0315921
2022-11-18_at_01-57-13pm_004-61.fcs	PST3114_LDHB_+11,+12 G418	0.21222	11.022	5160.76	372.442	2022-11-18
2022-11-18_at_01-57-13pm_004-62.fcs	PST3114_LDHB_+11,+12 G418	0.159974	8.3085	5188.27	327.829	2022-11-18
FCS3Exported_2022-11-17_at_02-50-00pm-52.fcs	PST3114_LDHB_+11,+12 G418	0.0990778	4.17641	4794.85	133.373	2022-11-17	4660.31	148.841	170.164	31.9007	0.111045	0.0153929
FCS3Exported_2022-11-17_at_02-50-00pm-53.fcs	PST3114_LDHB_+11,+12 G418	0.105647	4.45332	4685.67	190.14	2022-11-17
FCS3Exported_2022-11-17_at_02-50-00pm-54.fcs	PST3114_LDHB_+11,+12 G418	0.12841	5.41282	4500.42	186.978	2022-11-17
FCS3Exported_2022-12-08_at_02-44-21pm-37.fcs	PST3125_MDH1_-9,-8	0.358576	21.8662	3062.16	299.08	2022-12-08	3011.84	333.414	282.457	16.6727	0.314333	0.0450796
FCS3Exported_2022-12-08_at_02-44-21pm-38.fcs	PST3125_MDH1_-9,-8	0.315964	19.2677	3317.24	282.555	2022-12-08
FCS3Exported_2022-12-08_at_02-44-21pm-39.fcs	PST3125_MDH1_-9,-8	0.268461	16.3709	2656.13	265.735	2022-12-08
2022-11-18_at_01-57-13pm_004-09.fcs	PST3125_MDH1_-9,-8	0.285437	14.8246	5194.8	473.143	2022-11-18	4986.4	377.442	427.748	44.005	0.278122	0.0123951
2022-11-18_at_01-57-13pm_004-10.fcs	PST3125_MDH1_-9,-8	0.263811	13.7014	5213.7	424.822	2022-11-18
2022-11-18_at_01-57-13pm_004-11.fcs	PST3125_MDH1_-9,-8	0.285119	14.8081	4550.71	385.279	2022-11-18
FCS3Exported_2022-11-17_at_02-50-00pm-09.fcs	PST3125_MDH1_-9,-8	0.310391	13.0838	4190.81	403.253	2022-11-17	3778.8	358.527	365.362	41.626	0.315982	0.00790769
FCS3Exported_2022-11-17_at_02-50-00pm-10.fcs	PST3125_MDH1_-9,-8	0.321574	13.5552	3607.8	320.805	2022-11-17
FCS3Exported_2022-11-17_at_02-50-00pm-11.fcs	PST3125_MDH1_-9,-8	3.09672	130.535	3537.79	372.029	2022-11-17
FCS3Exported_2022-12-08_at_02-44-21pm-40.fcs	PST3125_MDH1_-9,-8 G418	0.74534	45.4514	2174.71	514.885	2022-12-08	2154.5	270.227	559.206	38.5199	0.714426	0.0404849
FCS3Exported_2022-12-08_at_02-44-21pm-41.fcs	PST3125_MDH1_-9,-8 G418	0.729338	44.4756	1874.73	584.615	2022-12-08
FCS3Exported_2022-12-08_at_02-44-21pm-42.fcs	PST3125_MDH1_-9,-8 G418	0.6686	40.7717	2414.05	578.118	2022-12-08
2022-11-18_at_01-57-13pm_004-12.fcs	PST3125_MDH1_-9,-8 G418	0.810218	42.0799	2389.27	715.464	2022-11-18	2607.11	309.706	732.905	104.34	0.789179	0.0511628
2022-11-18_at_01-57-13pm_004-13.fcs	PST3125_MDH1_-9,-8 G418	0.730851	37.9579	2961.65	844.866	2022-11-18
2022-11-18_at_01-57-13pm_004-14.fcs	PST3125_MDH1_-9,-8 G418	0.826467	42.9239	2470.42	638.385	2022-11-18
FCS3Exported_2022-11-17_at_02-50-00pm-12.fcs	PST3125_MDH1_-9,-8 G418	0.873989	36.8411	1634.14	495.116	2022-11-17	1737.71	126.605	486.376	17.715	0.954774	0.0943909
FCS3Exported_2022-11-17_at_02-50-00pm-13.fcs	PST3125_MDH1_-9,-8 G418	1.05853	44.62	1700.15	465.99	2022-11-17
FCS3Exported_2022-11-17_at_02-50-00pm-14.fcs	PST3125_MDH1_-9,-8 G418	0.931803	39.2781	1878.85	498.023	2022-11-17
FCS3Exported_2023-06-29-19.fcs	PST3184_MDH1_TGA_LDHB	0.207666	6.22673	4923.81	316.913	2023-06-29	5309.13	348.155	323.065	5.70443	0.20708	0.00111851
FCS3Exported_2023-06-29-20.fcs	PST3184_MDH1_TGA_LDHB	0.207783	6.23026	5402.51	328.179	2023-06-29
FCS3Exported_2023-06-29-21.fcs	PST3184_MDH1_TGA_LDHB	0.20579	6.17048	5601.08	324.102	2023-06-29
FCS3Exported_2023-06-23-19.fcs	PST3184_MDH1_TGA_LDHB	0.185042	5.54838	5335.15	298.653	2023-06-23	5323.79	456.933	282.707	15.2992	0.178333	0.178333
FCS3Exported_2023-06-23-20.fcs	PST3184_MDH1_TGA_LDHB	0.171624	5.14604	4861.28	268.149	2023-06-23
FCS3Exported_2023-06-23-21.fcs	PST3184_MDH1_TGA_LDHB	0.596861	17.8965	5774.93	281.321	2023-06-23
FCS3Exported_2023-06-22-19.fcs	PST3184_MDH1_TGA_LDHB	0.157465	4.7215	7447.27	299.134	2023-06-22	6961.53	476.979	294.748	7.47404	0.13957	0.0159298
FCS3Exported_2023-06-22-20.fcs	PST3184_MDH1_TGA_LDHB	0.134307	4.02713	6943.5	286.118	2023-06-22
FCS3Exported_2023-06-22-21.fcs	PST3184_MDH1_TGA_LDHB	0.126938	3.80615	6493.82	298.991	2023-06-22
FCS3Exported_2023-06-29-22.fcs	PST3184_MDH1_TGA_LDHB G418	0.66293	19.8776	2661.68	636.377	2023-06-29	2707.76	259.424	656.243	35.0432	0.699674	0.0579394
FCS3Exported_2023-06-29-23.fcs	PST3184_MDH1_TGA_LDHB G418	0.669626	20.0783	2987.14	696.705	2023-06-29
FCS3Exported_2023-06-29-24.fcs	PST3184_MDH1_TGA_LDHB G418	0.766465	22.982	2474.47	635.646	2023-06-29
FCS3Exported_2023-06-23-22.fcs	PST3184_MDH1_TGA_LDHB G418	0.561618	16.8398	2281.75	518.219	2023-06-23	2330.28	127.387	516.492	40.4635	0.607057	0.0557146
FCS3Exported_2023-06-23-23.fcs	PST3184_MDH1_TGA_LDHB G418	0.669218	20.0661	2234.29	556.064	2023-06-23
FCS3Exported_2023-06-23-24.fcs	PST3184_MDH1_TGA_LDHB G418	0.590336	17.7009	2474.8	475.193	2023-06-23
FCS3Exported_2023-06-22-22.fcs	PST3184_MDH1_TGA_LDHB G418	0.700763	21.012	2489.51	740.886	2023-06-22	2608.23	209.533	710.905	96.7157	0.716043	0.0260161
FCS3Exported_2023-06-22-23.fcs	PST3184_MDH1_TGA_LDHB G418	0.701284	21.0276	2485.02	602.749	2023-06-22
FCS3Exported_2023-06-22-24.fcs	PST3184_MDH1_TGA_LDHB G418	0.746082	22.3708	2850.17	789.08	2023-06-22
FCS3Exported_2023-06-29-31.fcs	PST3185_MDH1_TGA_AQP4	0.28553	8.56144	4970.56	457.411	2023-06-29	4889.29	371.089	468.711	10.1359	0.297249	0.0318178
FCS3Exported_2023-06-29-32.fcs	PST3185_MDH1_TGA_AQP4	0.333264	9.99272	4484.3	477.002	2023-06-29
FCS3Exported_2023-06-29-33.fcs	PST3185_MDH1_TGA_AQP4	0.272952	8.18431	5213	471.719	2023-06-29
FCS3Exported_2023-06-23-31.fcs	PST3185_MDH1_TGA_AQP4	0.266749	7.9983	4914.39	410.529	2023-06-23	4864.83	141.243	400.443	28.6125	0.254593	0.0160636
FCS3Exported_2023-06-23-32.fcs	PST3185_MDH1_TGA_AQP4	0.260649	7.81541	4974.62	422.647	2023-06-23
FCS3Exported_2023-06-23-33.fcs	PST3185_MDH1_TGA_AQP4	0.236382	7.08777	4705.49	368.154	2023-06-23
FCS3Exported_2023-06-22-31.fcs	PST3185_MDH1_TGA_AQP4	0.195785	5.87051	6754.24	484.237	2023-06-22	5924.78	840.188	463.722	26.0226	0.222116	0.0230469
FCS3Exported_2023-06-22-32.fcs	PST3185_MDH1_TGA_AQP4	0.238627	7.15508	5074.26	434.451	2023-06-22
FCS3Exported_2023-06-22-33.fcs	PST3185_MDH1_TGA_AQP4	0.231936	6.95445	5945.83	472.479	2023-06-22
FCS3Exported_2023-06-29-34.fcs	PST3185_MDH1_TGA_AQP4 G418	1.08848	32.6375	2083.65	963.991	2023-06-29	1800.73	279.917	824.122	121.693	1.05611	0.0649341
FCS3Exported_2023-06-29-35.fcs	PST3185_MDH1_TGA_AQP4 G418	0.981357	29.4254	1794.62	765.883	2023-06-29
FCS3Exported_2023-06-29-36.fcs	PST3185_MDH1_TGA_AQP4 G418	1.0985	32.9379	1523.92	742.492	2023-06-29
FCS3Exported_2023-06-23-34.fcs	PST3185_MDH1_TGA_AQP4 G418	0.814003	24.4074	1987.49	713.466	2023-06-23	2345.89	371.06	731.783	27.8277	0.746612	0.060281
FCS3Exported_2023-06-23-35.fcs	PST3185_MDH1_TGA_AQP4 G418	0.728003	21.8287	2321.76	718.078	2023-06-23
FCS3Exported_2023-06-23-36.fcs	PST3185_MDH1_TGA_AQP4 G418	0.697829	20.924	2728.43	763.805	2023-06-23
FCS3Exported_2023-06-22-34.fcs	PST3185_MDH1_TGA_AQP4 G418	0.82036	24.598	2718.19	868.787	2023-06-22	3061.26	390.127	967.336	149.34	0.814076	0.0350602
FCS3Exported_2023-06-22-35.fcs	PST3185_MDH1_TGA_AQP4 G418	0.776298	23.2768	2979.96	894.06	2023-06-22
FCS3Exported_2023-06-22-36.fcs	PST3185_MDH1_TGA_AQP4 G418	0.845569	25.3539	3485.64	1139.16	2023-06-22
FCS3Exported_2023-06-29-43.fcs	PST3186_LDHB_TGA_MDH1	0.0642757	1.92727	5873.88	204.023	2023-06-29	6162.34	366.494	210.562	5.87598	0.0694749	0.00572805
FCS3Exported_2023-06-29-44.fcs	PST3186_LDHB_TGA_MDH1	0.0756153	2.26728	6038.41	215.399	2023-06-29
FCS3Exported_2023-06-29-45.fcs	PST3186_LDHB_TGA_MDH1	0.0685338	2.05494	6574.74	212.263	2023-06-29
FCS3Exported_2023-06-23-43.fcs	PST3186_LDHB_TGA_MDH1	0.1065	3.19333	5547.78	210.029	2023-06-23	5254.31	295.521	175.355	32.2803	0.0857115	0.020635
FCS3Exported_2023-06-23-44.fcs	PST3186_LDHB_TGA_MDH1	0.0854016	2.56072	4956.78	169.863	2023-06-23
FCS3Exported_2023-06-23-45.fcs	PST3186_LDHB_TGA_MDH1	0.0652332	1.95598	5258.38	146.173	2023-06-23
FCS3Exported_2023-06-22-43.fcs	PST3186_LDHB_TGA_MDH1	0.0539377	1.61729	7375.02	210.034	2023-06-22	6901.34	447.847	205.441	5.68006	0.0662881	0.0107493
FCS3Exported_2023-06-22-44.fcs	PST3186_LDHB_TGA_MDH1	0.0713918	2.14064	6844.19	207.201	2023-06-22
FCS3Exported_2023-06-22-45.fcs	PST3186_LDHB_TGA_MDH1	0.0735348	2.2049	6484.82	199.09	2023-06-22
FCS3Exported_2023-06-29-46.fcs	PST3186_LDHB_TGA_MDH1 G418	0.336014	10.0752	3589.64	434.381	2023-06-29	4217.04	609.945	475.671	36.3997	0.263928	0.0634927
FCS3Exported_2023-06-29-47.fcs	PST3186_LDHB_TGA_MDH1 G418	0.239463	7.18014	4253.58	489.514	2023-06-29
FCS3Exported_2023-06-29-48.fcs	PST3186_LDHB_TGA_MDH1 G418	0.216308	6.48587	4807.89	503.119	2023-06-29
FCS3Exported_2023-06-23-46.fcs	PST3186_LDHB_TGA_MDH1 G418	0.218368	6.54762	4311.87	355.304	2023-06-23	3706.49	568.977	339.15	42.7299	0.253122	0.0417014
FCS3Exported_2023-06-23-47.fcs	PST3186_LDHB_TGA_MDH1 G418	0.241636	7.24531	3624.87	290.698	2023-06-23
FCS3Exported_2023-06-23-48.fcs	PST3186_LDHB_TGA_MDH1 G418	0.299363	8.97622	3182.73	371.448	2023-06-23
FCS3Exported_2023-06-22-46.fcs	PST3186_LDHB_TGA_MDH1 G418	0.241552	7.24279	4206.64	404.306	2023-06-22	4630.56	577.931	472.819	76.902	0.259576	0.0361251
FCS3Exported_2023-06-22-47.fcs	PST3186_LDHB_TGA_MDH1 G418	0.301167	9.03032	4396.17	458.153	2023-06-22
FCS3Exported_2023-06-22-48.fcs	PST3186_LDHB_TGA_MDH1 G418	0.23601	7.07663	5288.86	555.998	2023-06-22
FCS3Exported_2023-06-29-55.fcs	PST3187_LDHB_TGA_AQP4	0.0870713	2.61078	6851.86	255.166	2023-06-29	6372	416.34	241.86	17.6587	0.0870192	0.000438595
FCS3Exported_2023-06-29-56.fcs	PST3187_LDHB_TGA_AQP4	0.0865569	2.59536	6157.43	248.589	2023-06-29
FCS3Exported_2023-06-29-57.fcs	PST3187_LDHB_TGA_AQP4	0.0874294	2.62152	6106.72	221.826	2023-06-29
FCS3Exported_2023-06-23-55.fcs	PST3187_LDHB_TGA_AQP4	0.103043	3.08968	6152.15	221.204	2023-06-23	5972.46	202.703	196.949	21.255	0.0841349	0.0213154
FCS3Exported_2023-06-23-56.fcs	PST3187_LDHB_TGA_AQP4	0.0883267	2.64843	6012.5	188.07	2023-06-23
FCS3Exported_2023-06-23-57.fcs	PST3187_LDHB_TGA_AQP4	0.061035	1.8301	5752.72	181.573	2023-06-23
FCS3Exported_2023-06-22-55.fcs	PST3187_LDHB_TGA_AQP4	0.0504321	1.51218	7718.66	218.154	2023-06-22	7549.58	308.51	211.322	6.91517	0.0565756	0.00699303
FCS3Exported_2023-06-22-56.fcs	PST3187_LDHB_TGA_AQP4	0.0641856	1.92457	7193.49	204.327	2023-06-22
FCS3Exported_2023-06-22-57.fcs	PST3187_LDHB_TGA_AQP4	0.055109	1.65241	7736.58	211.484	2023-06-22
FCS3Exported_2023-06-29-58.fcs	PST3187_LDHB_TGA_AQP4 G418	0.406463	12.1876	4155.52	528.942	2023-06-29	4036.53	438.463	541.479	18.3853	0.359806	0.0531236
FCS3Exported_2023-06-29-59.fcs	PST3187_LDHB_TGA_AQP4 G418	0.370966	11.1232	3550.85	532.91	2023-06-29
FCS3Exported_2023-06-29-60.fcs	PST3187_LDHB_TGA_AQP4 G418	0.301989	9.05497	4403.22	562.584	2023-06-29
FCS3Exported_2023-06-23-58.fcs	PST3187_LDHB_TGA_AQP4 G418	0.356729	10.6963	3911.05	476.27	2023-06-23	3807.13	227.29	463.373	15.5085	0.364411	0.0168035
FCS3Exported_2023-06-23-59.fcs	PST3187_LDHB_TGA_AQP4 G418	0.383683	11.5045	3546.46	446.165	2023-06-23
FCS3Exported_2023-06-23-60.fcs	PST3187_LDHB_TGA_AQP4 G418	0.352822	10.5792	3963.9	467.684	2023-06-23
FCS3Exported_2023-06-22-58.fcs	PST3187_LDHB_TGA_AQP4 G418	0.29386	8.81122	4642.28	499.32	2023-06-22	5233.89	832.803	580.339	124.177	0.278168	0.0138592
FCS3Exported_2023-06-22-59.fcs	PST3187_LDHB_TGA_AQP4 G418	0.267602	8.02389	4873.15	518.395	2023-06-22
FCS3Exported_2023-06-22-60.fcs	PST3187_LDHB_TGA_AQP4 G418	0.273041	8.18699	6186.25	723.302	2023-06-22
FCS3Exported_2023-06-29-67.fcs	PST3188_AQP4_TGA_MDH1	0.183835	5.51219	5004.66	372.114	2023-06-29	5235.3	346.077	361.348	44.6234	0.158251	0.0336574
FCS3Exported_2023-06-29-68.fcs	PST3188_AQP4_TGA_MDH1	0.170795	5.12117	5633.24	399.603	2023-06-29
FCS3Exported_2023-06-29-69.fcs	PST3188_AQP4_TGA_MDH1	0.120123	3.60182	5068	312.326	2023-06-29
FCS3Exported_2023-06-23-67.fcs	PST3188_AQP4_TGA_MDH1	0.271634	8.14478	5087.01	419.126	2023-06-23	4985.89	376.695	370.359	52.353	0.209	0.0637887
FCS3Exported_2023-06-23-68.fcs	PST3188_AQP4_TGA_MDH1	0.21125	6.3342	4568.96	376.913	2023-06-23
FCS3Exported_2023-06-23-69.fcs	PST3188_AQP4_TGA_MDH1	0.144116	4.32123	5301.71	315.037	2023-06-23
FCS3Exported_2023-06-22-67.fcs	PST3188_AQP4_TGA_MDH1	0.111006	3.32845	6084.39	377.041	2023-06-22	6134.95	62.9527	356.227	36.8284	0.114982	0.0148282
FCS3Exported_2023-06-22-68.fcs	PST3188_AQP4_TGA_MDH1	0.102547	3.07481	6115	313.705	2023-06-22
FCS3Exported_2023-06-22-69.fcs	PST3188_AQP4_TGA_MDH1	0.131393	3.93973	6205.46	377.936	2023-06-22
FCS3Exported_2023-06-29-70.fcs	PST3188_AQP4_TGA_MDH1 G418	1.01205	30.3458	3003.98	688.841	2023-06-29	3387.47	543.031	695.043	68.1043	0.654548	0.312437
FCS3Exported_2023-06-29-71.fcs	PST3188_AQP4_TGA_MDH1 G418	0.517753	15.5245	4008.85	766.036	2023-06-29
FCS3Exported_2023-06-29-72.fcs	PST3188_AQP4_TGA_MDH1 G418	0.433839	13.0084	3149.59	630.251	2023-06-29
FCS3Exported_2023-06-23-70.fcs	PST3188_AQP4_TGA_MDH1 G418	0.574651	17.2306	3114.61	698.75	2023-06-23	3520.76	354.981	631.643	60.0363	0.4841	0.0785485
FCS3Exported_2023-06-23-71.fcs	PST3188_AQP4_TGA_MDH1 G418	0.434336	13.0233	3675.97	583.028	2023-06-23
FCS3Exported_2023-06-23-72.fcs	PST3188_AQP4_TGA_MDH1 G418	0.443311	13.2924	3771.71	613.152	2023-06-23
FCS3Exported_2023-06-22-70.fcs	PST3188_AQP4_TGA_MDH1 G418	0.379766	11.3871	4224.14	652.698	2023-06-22	4115.66	94.7954	619.87	136.427	0.353004	0.0947334
FCS3Exported_2023-06-22-71.fcs	PST3188_AQP4_TGA_MDH1 G418	0.431476	12.9376	4074.06	736.888	2023-06-22
FCS3Exported_2023-06-22-72.fcs	PST3188_AQP4_TGA_MDH1 G418	0.247768	7.42917	4048.78	470.024	2023-06-22
FCS3Exported_2023-06-29-79.fcs	PST3189_AQP4_TGA_LDHB	0.0736	2.20685	5118.48	161.904	2023-06-29	5043.56	628.918	181.318	29.528	0.104663	0.0281224
FCS3Exported_2023-06-29-80.fcs	PST3189_AQP4_TGA_LDHB	0.128392	3.84975	5631.67	215.299	2023-06-29
FCS3Exported_2023-06-29-81.fcs	PST3189_AQP4_TGA_LDHB	0.111996	3.35814	4380.54	166.752	2023-06-29
FCS3Exported_2023-06-23-79.fcs	PST3189_AQP4_TGA_LDHB	0.117193	3.51395	5077.64	206.741	2023-06-23	5267.41	277.806	189.099	18.7241	0.108459	0.0079902
FCS3Exported_2023-06-23-80.fcs	PST3189_AQP4_TGA_LDHB	0.101516	3.0439	5586.27	191.102	2023-06-23
FCS3Exported_2023-06-23-81.fcs	PST3189_AQP4_TGA_LDHB	0.106669	3.1984	5138.31	169.454	2023-06-23
FCS3Exported_2023-06-22-79.fcs	PST3189_AQP4_TGA_LDHB	0.055496	1.66401	4917.97	127.241	2023-06-22	5238.18	550.66	155.351	27.0233	0.0707436	0.0132985
FCS3Exported_2023-06-22-80.fcs	PST3189_AQP4_TGA_LDHB	0.076792	2.30256	4922.54	157.672	2023-06-22
FCS3Exported_2023-06-22-81.fcs	PST3189_AQP4_TGA_LDHB	0.0799428	2.39704	5874.02	181.138	2023-06-22
FCS3Exported_2023-06-29-82.fcs	PST3189_AQP4_TGA_LDHB G418	0.391509	11.7392	2809.34	371.903	2023-06-29	3386.4	537.687	411.105	77.7967	0.346076	0.0576465
FCS3Exported_2023-06-29-83.fcs	PST3189_AQP4_TGA_LDHB G418	0.281228	8.43247	3873.31	500.704	2023-06-29
FCS3Exported_2023-06-29-84.fcs	PST3189_AQP4_TGA_LDHB G418	0.365489	10.959	3476.56	360.707	2023-06-29
FCS3Exported_2023-06-23-82.fcs	PST3189_AQP4_TGA_LDHB G418	0.371338	11.1344	4244.47	438.11	2023-06-23	3679.97	765.137	395.043	74.2394	0.345714	0.0224316
FCS3Exported_2023-06-23-83.fcs	PST3189_AQP4_TGA_LDHB G418	0.329626	9.88363	3986.31	437.701	2023-06-23
FCS3Exported_2023-06-23-84.fcs	PST3189_AQP4_TGA_LDHB G418	0.336179	10.0801	2809.13	309.319	2023-06-23
FCS3Exported_2023-06-22-82.fcs	PST3189_AQP4_TGA_LDHB G418	0.330732	9.9168	3113.76	342.604	2023-06-22	3475.41	356.192	361.484	72.3168	0.285436	0.0473953
FCS3Exported_2023-06-22-83.fcs	PST3189_AQP4_TGA_LDHB G418	0.236189	7.08198	3486.59	300.48	2023-06-22
FCS3Exported_2023-06-22-84.fcs	PST3189_AQP4_TGA_LDHB G418	0.289389	8.67716	3825.88	441.368	2023-06-22
FCS3Exported_2023-06-16_at_01-16-55pm-25.fcs	PST3190_MDH1_-9	0.072375	2.17012	4495.95	176.618	2023-06-16	3642.8	744.841	136.094	36.8848	0.0558496	0.0143911
FCS3Exported_2023-06-16_at_01-16-55pm-26.fcs	PST3190_MDH1_-9	0.0460742	1.38151	3310.44	127.185	2023-06-16
FCS3Exported_2023-06-16_at_01-16-55pm-27.fcs	PST3190_MDH1_-9	0.0490996	1.47222	3121.99	104.48	2023-06-16
FCS3Exported_2023-06-15_at_01-59-05pm-25.fcs	PST3190_MDH1_-9	0.0494725	1.4834	4976.17	180.713	2023-06-15	4859.99	294.031	209.575	38.6621	0.0729101	0.0240629
FCS3Exported_2023-06-15_at_01-59-05pm-26.fcs	PST3190_MDH1_-9	0.0717049	2.15003	4525.62	194.511	2023-06-15
FCS3Exported_2023-06-15_at_01-59-05pm-27.fcs	PST3190_MDH1_-9	0.097553	2.92507	5078.18	253.502	2023-06-15
FCS3Exported_2023-06-07_at_01-09-49pm-25.fcs	PST3190_MDH1_-9	0.112501	2.73641	4825.08	292.647	2023-06-07	5427.64	523.782	299.836	6.50687	0.107374	0.0074639
FCS3Exported_2023-06-07_at_01-09-49pm-26.fcs	PST3190_MDH1_-9	0.11081	2.69528	5683.71	301.539	2023-06-07
FCS3Exported_2023-06-07_at_01-09-49pm-27.fcs	PST3190_MDH1_-9	0.0988109	2.40342	5774.12	305.322	2023-06-07
FCS3Exported_2023-06-16_at_01-16-55pm-28.fcs	PST3190_MDH1_-9 G418	0.283887	8.51219	3388.97	411.516	2023-06-16	3042.61	386.188	321.032	84.8381	0.395952	0.226606
FCS3Exported_2023-06-16_at_01-16-55pm-29.fcs	PST3190_MDH1_-9 G418	0.247212	7.41252	2626.19	243.278	2023-06-16
FCS3Exported_2023-06-16_at_01-16-55pm-30.fcs	PST3190_MDH1_-9 G418	0.656756	19.6924	3112.67	308.303	2023-06-16
FCS3Exported_2023-06-15_at_01-59-05pm-28.fcs	PST3190_MDH1_-9 G418	0.355352	10.655	2859.48	432.747	2023-06-15	3113.91	456.744	508.862	70.7245	0.38844	0.08731
FCS3Exported_2023-06-15_at_01-59-05pm-29.fcs	PST3190_MDH1_-9 G418	0.487458	14.6161	2841.04	521.291	2023-06-15
FCS3Exported_2023-06-15_at_01-59-05pm-30.fcs	PST3190_MDH1_-9 G418	0.322511	9.6703	3641.2	572.549	2023-06-15
FCS3Exported_2023-06-07_at_01-09-49pm-28.fcs	PST3190_MDH1_-9 G418	0.331506	8.06335	2965.63	498.359	2023-06-07	2680.82	398.328	522.24	24.8503	0.441705	0.113671
FCS3Exported_2023-06-07_at_01-09-49pm-29.fcs	PST3190_MDH1_-9 G418	0.558556	13.586	2225.64	520.402	2023-06-07
FCS3Exported_2023-06-07_at_01-09-49pm-30.fcs	PST3190_MDH1_-9 G418	0.435054	10.582	2851.18	547.957	2023-06-07
FCS3Exported_2023-06-16_at_01-16-55pm-37.fcs	PST3191_MDH1_-8	0.229508	6.88168	3850.03	318.691	2023-06-16	3864.44	107.928	291.601	25.1307	0.201083	0.0422782
FCS3Exported_2023-06-16_at_01-16-55pm-38.fcs	PST3191_MDH1_-8	0.152499	4.57258	3978.84	269.046	2023-06-16
FCS3Exported_2023-06-16_at_01-16-55pm-39.fcs	PST3191_MDH1_-8	0.221243	6.63385	3764.43	287.067	2023-06-16
FCS3Exported_2023-06-15_at_01-59-05pm-37.fcs	PST3191_MDH1_-8	0.123061	3.6899	5302.34	312.773	2023-06-15	5162.83	124.475	351.724	37.4126	0.16635	0.039277
FCS3Exported_2023-06-15_at_01-59-05pm-38.fcs	PST3191_MDH1_-8	0.199708	5.98812	5123	387.38	2023-06-15
FCS3Exported_2023-06-15_at_01-59-05pm-39.fcs	PST3191_MDH1_-8	0.176282	5.28571	5063.14	355.018	2023-06-15
FCS3Exported_2023-06-07_at_01-09-49pm-37.fcs	PST3191_MDH1_-8	0.228499	5.55787	3659.76	330.876	2023-06-07	4775.89	1004.61	435.373	90.7364	0.230045	0.00436386
FCS3Exported_2023-06-07_at_01-09-49pm-38.fcs	PST3191_MDH1_-8	0.226664	5.51325	5060.19	481.037	2023-06-07
FCS3Exported_2023-06-07_at_01-09-49pm-39.fcs	PST3191_MDH1_-8	0.234971	5.7153	5607.71	494.206	2023-06-07
FCS3Exported_2023-06-16_at_01-16-55pm-40.fcs	PST3191_MDH1_-8 G418	0.441098	13.2261	2108.84	409.382	2023-06-16	2224.98	103.561	449.942	43.6935	0.496849	0.056795
FCS3Exported_2023-06-16_at_01-16-55pm-41.fcs	PST3191_MDH1_-8 G418	0.494813	14.8367	2307.71	496.209	2023-06-16
FCS3Exported_2023-06-16_at_01-16-55pm-42.fcs	PST3191_MDH1_-8 G418	0.554634	16.6304	2258.4	444.236	2023-06-16
FCS3Exported_2023-06-15_at_01-59-05pm-40.fcs	PST3191_MDH1_-8 G418	0.532713	15.9731	2756.95	604.55	2023-06-15	2521.03	215.587	626.571	19.642	0.607771	0.0674394
FCS3Exported_2023-06-15_at_01-59-05pm-41.fcs	PST3191_MDH1_-8 G418	0.627335	18.8103	2471.87	642.284	2023-06-15
FCS3Exported_2023-06-15_at_01-59-05pm-42.fcs	PST3191_MDH1_-8 G418	0.663266	19.8876	2334.27	632.879	2023-06-15
FCS3Exported_2023-06-07_at_01-09-49pm-40.fcs	PST3191_MDH1_-8 G418	0.606595	14.7545	2008.38	602.346	2023-06-07	2162.07	356.352	736.184	117.312	0.643601	0.0603508
FCS3Exported_2023-06-07_at_01-09-49pm-41.fcs	PST3191_MDH1_-8 G418	0.610965	14.8608	2569.47	785.002	2023-06-07
FCS3Exported_2023-06-07_at_01-09-49pm-42.fcs	PST3191_MDH1_-8 G418	0.713242	17.3485	1908.35	821.206	2023-06-07
FCS3Exported_2023-06-16_at_01-16-55pm-49.fcs	PST3192_MDH1_-6	0.203089	6.08951	4316.32	313.619	2023-06-16	4061.87	236.467	276.964	33.9512	0.183109	0.0173031
FCS3Exported_2023-06-16_at_01-16-55pm-50.fcs	PST3192_MDH1_-6	0.173067	5.18931	4020.4	270.677	2023-06-16
FCS3Exported_2023-06-16_at_01-16-55pm-51.fcs	PST3192_MDH1_-6	0.173172	5.19245	3848.88	246.595	2023-06-16
FCS3Exported_2023-06-15_at_01-59-05pm-49.fcs	PST3192_MDH1_-6	0.121304	3.63723	5736.94	324.926	2023-06-15	5304.76	482.386	334.489	10.5624	0.158448	0.0329319
FCS3Exported_2023-06-15_at_01-59-05pm-50.fcs	PST3192_MDH1_-6	0.184073	5.51931	4784.35	332.715	2023-06-15
FCS3Exported_2023-06-15_at_01-59-05pm-51.fcs	PST3192_MDH1_-6	0.169968	5.0964	5393	345.826	2023-06-15
FCS3Exported_2023-06-07_at_01-09-49pm-49.fcs	PST3192_MDH1_-6	0.163077	3.9666	5528.07	458.763	2023-06-07	6168.24	1366.6	421.284	55.054	0.161008	0.00598876
FCS3Exported_2023-06-07_at_01-09-49pm-50.fcs	PST3192_MDH1_-6	0.165688	4.03011	5239.23	358.076	2023-06-07
FCS3Exported_2023-06-07_at_01-09-49pm-51.fcs	PST3192_MDH1_-6	0.15426	3.75212	7737.41	447.013	2023-06-07
FCS3Exported_2023-06-16_at_01-16-55pm-52.fcs	PST3192_MDH1_-6 G418	0.631348	18.9306	1798.18	504.016	2023-06-16	2169.74	522.519	494.855	45.2145	0.660075	0.111256
FCS3Exported_2023-06-16_at_01-16-55pm-53.fcs	PST3192_MDH1_-6 G418	0.565999	16.9711	1943.85	445.762	2023-06-16
FCS3Exported_2023-06-16_at_01-16-55pm-54.fcs	PST3192_MDH1_-6 G418	0.782877	23.4741	2767.21	534.788	2023-06-16
FCS3Exported_2023-06-15_at_01-59-05pm-52.fcs	PST3192_MDH1_-6 G418	0.732021	21.9492	2008.22	599.53	2023-06-15	1924.58	184.755	592.367	6.70606	0.733211	0.011785
FCS3Exported_2023-06-15_at_01-59-05pm-53.fcs	PST3192_MDH1_-6 G418	0.745546	22.3548	1712.8	586.239	2023-06-15
FCS3Exported_2023-06-15_at_01-59-05pm-54.fcs	PST3192_MDH1_-6 G418	0.722067	21.6507	2052.73	591.333	2023-06-15
FCS3Exported_2023-06-07_at_01-09-49pm-52.fcs	PST3192_MDH1_-6 G418	0.688838	16.7549	2757.77	762.566	2023-06-07	2184.87	496.259	667.864	129.881	0.75063	0.0593544
FCS3Exported_2023-06-07_at_01-09-49pm-53.fcs	PST3192_MDH1_-6 G418	0.755849	18.3848	1908.9	519.802	2023-06-07
FCS3Exported_2023-06-07_at_01-09-49pm-54.fcs	PST3192_MDH1_-6 G418	0.807202	19.6339	1887.94	721.224	2023-06-07
FCS3Exported_2023-06-16_at_01-16-55pm-61.fcs	PST3193_MDH1_-5	0.29599	8.87508	3479.39	367.366	2023-06-16	3260.7	214.777	329.367	38.5015	0.293075	0.0165543
FCS3Exported_2023-06-16_at_01-16-55pm-62.fcs	PST3193_MDH1_-5	0.275257	8.25342	3252.64	330.353	2023-06-16
FCS3Exported_2023-06-16_at_01-16-55pm-63.fcs	PST3193_MDH1_-5	0.307978	9.23455	3050.06	290.382	2023-06-16
FCS3Exported_2023-06-15_at_01-59-05pm-61.fcs	PST3193_MDH1_-5	0.263486	7.90048	4846.63	389.222	2023-06-15	4305.03	562.66	391.303	48.8964	0.281712	0.0251062
FCS3Exported_2023-06-15_at_01-59-05pm-62.fcs	PST3193_MDH1_-5	0.2713	8.13478	3723.45	343.48	2023-06-15
FCS3Exported_2023-06-15_at_01-59-05pm-63.fcs	PST3193_MDH1_-5	0.310349	9.30562	4344.99	441.206	2023-06-15
FCS3Exported_2023-06-07_at_01-09-49pm-61.fcs	PST3193_MDH1_-5	0.259325	6.30766	6586.89	442.921	2023-06-07	5627.4	831.06	440.285	9.62594	0.241478	0.0155836
FCS3Exported_2023-06-07_at_01-09-49pm-62.fcs	PST3193_MDH1_-5	0.23056	5.608	5133.9	429.616	2023-06-07
FCS3Exported_2023-06-07_at_01-09-49pm-63.fcs	PST3193_MDH1_-5	0.234551	5.70507	5161.41	448.319	2023-06-07
FCS3Exported_2023-06-16_at_01-16-55pm-64.fcs	PST3193_MDH1_-5 G418	0.906828	27.1907	1259.48	546.952	2023-06-16	1378.29	165.787	567.671	18.0306	0.935044	0.0895784
FCS3Exported_2023-06-16_at_01-16-55pm-65.fcs	PST3193_MDH1_-5 G418	0.862972	25.8757	1307.7	579.805	2023-06-16
FCS3Exported_2023-06-16_at_01-16-55pm-66.fcs	PST3193_MDH1_-5 G418	1.03533	31.0439	1567.69	576.256	2023-06-16
FCS3Exported_2023-06-15_at_01-59-05pm-64.fcs	PST3193_MDH1_-5 G418	0.937161	28.1002	1451.05	649.077	2023-06-15	1621.57	157.117	722.791	79.1265	0.980589	0.054526
FCS3Exported_2023-06-15_at_01-59-05pm-65.fcs	PST3193_MDH1_-5 G418	0.962825	28.8697	1653.19	712.896	2023-06-15
FCS3Exported_2023-06-15_at_01-59-05pm-66.fcs	PST3193_MDH1_-5 G418	1.04178	31.2372	1760.47	806.399	2023-06-15
FCS3Exported_2023-06-07_at_01-09-49pm-64.fcs	PST3193_MDH1_-5 G418	0.733703	17.8461	1346.55	675.514	2023-06-07	1401.07	593.505	729.325	191.649	0.870132	0.168363
FCS3Exported_2023-06-07_at_01-09-49pm-65.fcs	PST3193_MDH1_-5 G418	0.818403	19.9063	2019.96	942.127	2023-06-07
FCS3Exported_2023-06-07_at_01-09-49pm-66.fcs	PST3193_MDH1_-5 G418	1.05829	25.7412	836.717	570.334	2023-06-07
FCS3Exported_2023-06-16_at_01-16-55pm-73.fcs	PST3194_MDH1_+11	0.408431	12.2466	2728.19	400.161	2023-06-16	3093.12	673.602	409.556	36.1806	0.394998	0.0219829
FCS3Exported_2023-06-16_at_01-16-55pm-74.fcs	PST3194_MDH1_+11	0.369629	11.0831	3870.45	449.507	2023-06-16
FCS3Exported_2023-06-16_at_01-16-55pm-75.fcs	PST3194_MDH1_+11	0.406935	12.2017	2680.73	378.999	2023-06-16
FCS3Exported_2023-06-15_at_01-59-05pm-73.fcs	PST3194_MDH1_+11	0.361676	10.8446	3763.11	465.581	2023-06-15	4060.81	295.391	506.22	44.1741	0.374631	0.0115378
FCS3Exported_2023-06-15_at_01-59-05pm-74.fcs	PST3194_MDH1_+11	0.378415	11.3466	4353.83	553.236	2023-06-15
FCS3Exported_2023-06-15_at_01-59-05pm-75.fcs	PST3194_MDH1_+11	0.383801	11.508	4065.48	499.841	2023-06-15
FCS3Exported_2023-06-07_at_01-09-49pm-73.fcs	PST3194_MDH1_+11	2.73566	66.5405	3701.68	640.952	2023-06-07	3744.45	421.299	629.054	109.728	0.348594	0.0482607
FCS3Exported_2023-06-07_at_01-09-49pm-74.fcs	PST3194_MDH1_+11	0.314469	7.64895	4185.5	732.348	2023-06-07
FCS3Exported_2023-06-07_at_01-09-49pm-75.fcs	PST3194_MDH1_+11	0.38272	9.30904	3346.16	513.863	2023-06-07
FCS3Exported_2023-06-16_at_01-16-55pm-76.fcs	PST3194_MDH1_+11 G418	0.869579	26.0738	1606.89	602.424	2023-06-16	1749.25	244.447	632.486	56.0215	0.882907	0.0115436
FCS3Exported_2023-06-16_at_01-16-55pm-77.fcs	PST3194_MDH1_+11 G418	0.889446	26.6695	1609.35	597.913	2023-06-16
FCS3Exported_2023-06-16_at_01-16-55pm-78.fcs	PST3194_MDH1_+11 G418	0.889697	26.677	2031.51	697.122	2023-06-16
FCS3Exported_2023-06-15_at_01-59-05pm-76.fcs	PST3194_MDH1_+11 G418	0.978101	29.3278	1407.24	721.655	2023-06-15	1848.68	528.579	820.017	94.7901	0.941884	0.0622872
FCS3Exported_2023-06-15_at_01-59-05pm-77.fcs	PST3194_MDH1_+11 G418	0.97759	29.3125	1704.37	827.62	2023-06-15
FCS3Exported_2023-06-15_at_01-59-05pm-78.fcs	PST3194_MDH1_+11 G418	0.869962	26.0853	2434.43	910.777	2023-06-15
FCS3Exported_2023-06-07_at_01-09-49pm-76.fcs	PST3194_MDH1_+11 G418	0.835963	20.3335	1555.86	569.864	2023-06-07	1442.1	105.949	694.765	110.911	1.5406	1.1468
FCS3Exported_2023-06-07_at_01-09-49pm-77.fcs	PST3194_MDH1_+11 G418	2.86387	69.6591	1424.2	781.731	2023-06-07
FCS3Exported_2023-06-07_at_01-09-49pm-78.fcs	PST3194_MDH1_+11 G418	0.921951	22.425	1346.24	732.7	2023-06-07
FCS3Exported_2023-06-16_at_01-16-55pm-85.fcs	PST3195_MDH1_+12	0.380232	11.401	3329.74	404.124	2023-06-16	3544.92	187.637	431.865	24.0557	0.388447	0.0364867
FCS3Exported_2023-06-16_at_01-16-55pm-86.fcs	PST3195_MDH1_+12	0.356768	10.6975	3630.64	446.954	2023-06-16
FCS3Exported_2023-06-16_at_01-16-55pm-87.fcs	PST3195_MDH1_+12	0.42834	12.8435	3674.4	444.517	2023-06-16
FCS3Exported_2023-06-15_at_01-59-05pm-85.fcs	PST3195_MDH1_+12	0.29222	8.76204	4109.54	452.391	2023-06-15	4123.42	492.761	507.585	100.564	0.380669	0.0768993
FCS3Exported_2023-06-15_at_01-59-05pm-86.fcs	PST3195_MDH1_+12	0.418111	12.5368	4622.98	623.66	2023-06-15
FCS3Exported_2023-06-15_at_01-59-05pm-87.fcs	PST3195_MDH1_+12	0.431678	12.9436	3637.75	446.704	2023-06-15
FCS3Exported_2023-06-07_at_01-09-49pm-85.fcs	PST3195_MDH1_+12	0.262061	6.37422	5434.15	445.037	2023-06-07	4080.97	1458.98	442.198	26.7769	0.281636	0.0214046
FCS3Exported_2023-06-07_at_01-09-49pm-86.fcs	PST3195_MDH1_+12	0.304492	7.40627	4273.48	467.442	2023-06-07
FCS3Exported_2023-06-07_at_01-09-49pm-87.fcs	PST3195_MDH1_+12	0.278355	6.77053	2535.3	414.114	2023-06-07
FCS3Exported_2023-06-16_at_01-16-55pm-88.fcs	PST3195_MDH1_+12 G418	0.713305	21.388	2089.64	636.895	2023-06-16	2053.71	408.436	680.724	114.457	0.774406	0.0547782
FCS3Exported_2023-06-16_at_01-16-55pm-89.fcs	PST3195_MDH1_+12 G418	0.819122	24.5609	1628.5	594.658	2023-06-16
FCS3Exported_2023-06-16_at_01-16-55pm-90.fcs	PST3195_MDH1_+12 G418	0.790792	23.7114	2443	810.619	2023-06-16
FCS3Exported_2023-06-15_at_01-59-05pm-88.fcs	PST3195_MDH1_+12 G418	0.774047	23.2093	1909.93	690.733	2023-06-15	2197.3	523.149	825.902	197.023	0.803262	0.0540547
FCS3Exported_2023-06-15_at_01-59-05pm-89.fcs	PST3195_MDH1_+12 G418	0.770101	23.091	1880.81	735.01	2023-06-15
FCS3Exported_2023-06-15_at_01-59-05pm-90.fcs	PST3195_MDH1_+12 G418	0.865637	25.9556	2801.14	1051.96	2023-06-15
FCS3Exported_2023-06-07_at_01-09-49pm-88.fcs	PST3195_MDH1_+12 G418	0.725554	17.648	2491.62	681.262	2023-06-07	1733.2	688.685	712.43	173.208	0.804585	0.120556
FCS3Exported_2023-06-07_at_01-09-49pm-89.fcs	PST3195_MDH1_+12 G418	0.744856	18.1174	1146.9	556.921	2023-06-07
FCS3Exported_2023-06-07_at_01-09-49pm-90.fcs	PST3195_MDH1_+12 G418	0.943344	22.9453	1561.08	899.105	2023-06-07
FCS3Exported_2023-06-29-37.fcs	PST3196_LDHB_-9	0.0776213	2.32743	4591.57	110.791	2023-06-29	4415.34	211.841	52.7509	50.2927	0.00548047	0.00106885
FCS3Exported_2023-06-29-38.fcs	PST3196_LDHB_-9	0.00623626	0.186991	4474.13	25.4308	2023-06-29
FCS3Exported_2023-06-29-39.fcs	PST3196_LDHB_-9	0.00472467	0.141667	4180.31	22.0311	2023-06-29
FCS3Exported_2023-06-23-37.fcs	PST3196_LDHB_-9	0.00653237	0.195869	4822.53	24.8668	2023-06-23	4512.85	518.939	23.4772	3.64227	0.00526418	0.00113706
FCS3Exported_2023-06-23-38.fcs	PST3196_LDHB_-9	0.00433568	0.130003	4802.27	26.2201	2023-06-23
FCS3Exported_2023-06-23-39.fcs	PST3196_LDHB_-9	0.00492451	0.147658	3913.74	19.3447	2023-06-23
FCS3Exported_2023-06-22-37.fcs	PST3196_LDHB_-9	0.00321146	0.0962937	4791.39	18.2232	2023-06-22	4360.02	538.331	17.09	1.92438	0.00293844	0.000278318
FCS3Exported_2023-06-22-38.fcs	PST3196_LDHB_-9	0.00294876	0.0884168	4531.93	18.1788	2023-06-22
FCS3Exported_2023-06-22-39.fcs	PST3196_LDHB_-9	0.00265511	0.0796119	3756.72	14.8681	2023-06-22
FCS3Exported_2023-06-16_at_01-16-55pm-19.fcs	PST3196_LDHB_-9	0.0479319	1.43721	3599.4	101.282	2023-06-16	3858.49	235.93	60.8977	37.6086	0.0277628	0.0181608
FCS3Exported_2023-06-16_at_01-16-55pm-20.fcs	PST3196_LDHB_-9	0.0226504	0.67916	4060.95	54.5336	2023-06-16
FCS3Exported_2023-06-16_at_01-16-55pm-21.fcs	PST3196_LDHB_-9	0.0127062	0.380987	3915.11	26.8773	2023-06-16
FCS3Exported_2023-06-15_at_01-59-05pm-19.fcs	PST3196_LDHB_-9	0.0169098	0.50703	4604.54	30.6204	2023-06-15	4850.71	313.83	26.116	3.91494	0.0121747	0.00429577
FCS3Exported_2023-06-15_at_01-59-05pm-20.fcs	PST3196_LDHB_-9	0.0110869	0.332435	5204.1	24.1955	2023-06-15
FCS3Exported_2023-06-15_at_01-59-05pm-21.fcs	PST3196_LDHB_-9	0.00852736	0.255688	4743.49	23.5322	2023-06-15
FCS3Exported_2023-06-07_at_01-09-49pm-19.fcs	PST3196_LDHB_-9	0.00866029	0.210648	4284.22	34.5865	2023-06-07	4325.03	462.12	32.7948	5.84742	0.0099709	0.00130816
FCS3Exported_2023-06-07_at_01-09-49pm-20.fcs	PST3196_LDHB_-9	0.0112766	0.274285	3884.67	26.2611	2023-06-07
FCS3Exported_2023-06-07_at_01-09-49pm-21.fcs	PST3196_LDHB_-9	0.00997582	0.242646	4806.2	37.5367	2023-06-07
FCS3Exported_2023-06-29-40.fcs	PST3196_LDHB_-9 G418	0.0067557	0.202566	2963.01	21.7397	2023-06-29	3502.55	495.157	24.7769	5.19447	0.00662794	0.00129996
FCS3Exported_2023-06-29-41.fcs	PST3196_LDHB_-9 G418	0.00785931	0.235657	3936.19	30.7748	2023-06-29
FCS3Exported_2023-06-29-42.fcs	PST3196_LDHB_-9 G418	0.00526882	0.157983	3608.43	21.8163	2023-06-29
FCS3Exported_2023-06-23-40.fcs	PST3196_LDHB_-9 G418	0.00814217	0.244138	3682.81	24.1536	2023-06-23	4314.82	843.698	27.7825	6.23759	0.0074697	0.00117718
FCS3Exported_2023-06-23-41.fcs	PST3196_LDHB_-9 G418	0.00611043	0.183218	3988.76	24.2088	2023-06-23
FCS3Exported_2023-06-23-42.fcs	PST3196_LDHB_-9 G418	0.0081565	0.244568	5272.89	34.9849	2023-06-23
FCS3Exported_2023-06-22-40.fcs	PST3196_LDHB_-9 G418	0.00310656	0.0931482	3377.99	15.9999	2023-06-22	3499.62	257.054	15.5383	2.48758	0.00199244	0.00118814
FCS3Exported_2023-06-22-41.fcs	PST3196_LDHB_-9 G418	0.00212872	0.0638285	3794.91	17.7627	2023-06-22
FCS3Exported_2023-06-22-42.fcs	PST3196_LDHB_-9 G418	0.000742031	0.0222494	3325.95	12.8522	2023-06-22
FCS3Exported_2023-06-16_at_01-16-55pm-22.fcs	PST3196_LDHB_-9 G418	0.0359042	1.07657	3533.28	62.5642	2023-06-16	3613.27	257.471	54.273	28.1091	0.0226841	0.0139629
FCS3Exported_2023-06-16_at_01-16-55pm-23.fcs	PST3196_LDHB_-9 G418	0.00808131	0.242313	3901.25	22.9508	2023-06-16
FCS3Exported_2023-06-16_at_01-16-55pm-24.fcs	PST3196_LDHB_-9 G418	0.0240669	0.721633	3405.3	77.3039	2023-06-16
FCS3Exported_2023-06-15_at_01-59-05pm-22.fcs	PST3196_LDHB_-9 G418	0.0074167	0.222385	3369.39	22.0117	2023-06-15	3393.69	325.293	33.3538	15.8599	0.0170006	0.0158592
FCS3Exported_2023-06-15_at_01-59-05pm-23.fcs	PST3196_LDHB_-9 G418	0.0353065	1.05864	3081.23	51.4769	2023-06-15
FCS3Exported_2023-06-15_at_01-59-05pm-24.fcs	PST3196_LDHB_-9 G418	0.00827874	0.248233	3730.45	26.5727	2023-06-15
FCS3Exported_2023-06-07_at_01-09-49pm-22.fcs	PST3196_LDHB_-9 G418	0.0108777	0.264582	3910.28	27.0835	2023-06-07	3557.71	832.889	27.2936	2.25928	0.0130422	0.00740579
FCS3Exported_2023-06-07_at_01-09-49pm-23.fcs	PST3196_LDHB_-9 G418	0.00695986	0.169287	4156.33	29.6506	2023-06-07
FCS3Exported_2023-06-07_at_01-09-49pm-24.fcs	PST3196_LDHB_-9 G418	0.0212891	0.517823	2606.52	25.1468	2023-06-07
FCS3Exported_2023-06-29-49.fcs	PST3197_LDHB_-8	0.0316756	0.949775	2515.13	42.3594	2023-06-29	4780.52	1972.48	97.4794	47.7354	0.0472184	0.0152376
FCS3Exported_2023-06-29-50.fcs	PST3197_LDHB_-8	0.0621312	1.86297	5708.99	124.946	2023-06-29
FCS3Exported_2023-06-29-51.fcs	PST3197_LDHB_-8	0.0478483	1.4347	6117.43	125.133	2023-06-29
FCS3Exported_2023-06-23-49.fcs	PST3197_LDHB_-8	0.0485059	1.45442	5411.2	98.5174	2023-06-23	5023.13	587.019	93.1315	5.70936	0.0495916	0.00105687
FCS3Exported_2023-06-23-50.fcs	PST3197_LDHB_-8	0.0496519	1.48878	4347.8	87.146	2023-06-23
FCS3Exported_2023-06-23-51.fcs	PST3197_LDHB_-8	0.0506171	1.51772	5310.39	93.731	2023-06-23
FCS3Exported_2023-06-22-49.fcs	PST3197_LDHB_-8	0.0281563	0.84425	5978.1	88.4488	2023-06-22	6055.11	157.836	79.5911	7.69677	0.0252109	0.00256289
FCS3Exported_2023-06-22-50.fcs	PST3197_LDHB_-8	0.0239872	0.719241	5950.56	75.7923	2023-06-22
FCS3Exported_2023-06-22-51.fcs	PST3197_LDHB_-8	0.0234893	0.704312	6236.67	74.5323	2023-06-22
FCS3Exported_2023-06-16_at_01-16-55pm-31.fcs	PST3197_LDHB_-8	0.0386354	1.15846	5518.5	111.523	2023-06-16	5467.73	160.474	109.887	1.43031	0.0584431	0.017731
FCS3Exported_2023-06-16_at_01-16-55pm-32.fcs	PST3197_LDHB_-8	0.0638603	1.91481	5596.68	109.267	2023-06-16
FCS3Exported_2023-06-16_at_01-16-55pm-33.fcs	PST3197_LDHB_-8	0.0728336	2.18387	5288.01	108.871	2023-06-16
FCS3Exported_2023-06-15_at_01-59-05pm-31.fcs	PST3197_LDHB_-8	0.0523172	1.5687	5465.61	101.186	2023-06-15	6095.43	585.993	114.902	14.9804	0.0587639	0.00819457
FCS3Exported_2023-06-15_at_01-59-05pm-32.fcs	PST3197_LDHB_-8	0.0559888	1.67879	6624.54	112.632	2023-06-15
FCS3Exported_2023-06-15_at_01-59-05pm-33.fcs	PST3197_LDHB_-8	0.0679857	2.03851	6196.12	130.887	2023-06-15
FCS3Exported_2023-06-07_at_01-09-49pm-31.fcs	PST3197_LDHB_-8	0.0672422	1.63556	4967.57	141.431	2023-06-07	4909.16	450.988	135.37	5.90663	0.076835	0.00841113
FCS3Exported_2023-06-07_at_01-09-49pm-32.fcs	PST3197_LDHB_-8	0.0803157	1.95355	5328.1	135.047	2023-06-07
FCS3Exported_2023-06-07_at_01-09-49pm-33.fcs	PST3197_LDHB_-8	0.0829471	2.01756	4431.81	129.631	2023-06-07
FCS3Exported_2023-06-29-52.fcs	PST3197_LDHB_-8 G418	0.216647	6.49604	3943.54	302.393	2023-06-29	3835.27	644.417	362.899	52.7986	0.281068	0.0713989
FCS3Exported_2023-06-29-53.fcs	PST3197_LDHB_-8 G418	0.357835	10.7295	3143.57	399.625	2023-06-29
FCS3Exported_2023-06-29-54.fcs	PST3197_LDHB_-8 G418	0.26872	8.05742	4418.69	386.68	2023-06-29
FCS3Exported_2023-06-23-52.fcs	PST3197_LDHB_-8 G418	0.26062	7.81455	3326.53	303.433	2023-06-23	3799.95	417.139	287.183	25.8821	0.247302	0.0122217
FCS3Exported_2023-06-23-53.fcs	PST3197_LDHB_-8 G418	0.244685	7.33675	3959.77	300.781	2023-06-23
FCS3Exported_2023-06-23-54.fcs	PST3197_LDHB_-8 G418	0.236601	7.09433	4113.54	257.337	2023-06-23
FCS3Exported_2023-06-22-52.fcs	PST3197_LDHB_-8 G418	0.1871	5.61007	4511.12	281.764	2023-06-22	4756.03	212.163	266.336	30.9744	0.151975	0.0358697
FCS3Exported_2023-06-22-53.fcs	PST3197_LDHB_-8 G418	0.153423	4.60029	4873.45	286.567	2023-06-22
FCS3Exported_2023-06-22-54.fcs	PST3197_LDHB_-8 G418	0.115404	3.46032	4883.53	230.678	2023-06-22
FCS3Exported_2023-06-16_at_01-16-55pm-34.fcs	PST3197_LDHB_-8 G418	0.187606	5.62526	4433.67	275.954	2023-06-16	4837.97	426.369	251.237	23.3796	0.147054	0.0447433
FCS3Exported_2023-06-16_at_01-16-55pm-35.fcs	PST3197_LDHB_-8 G418	0.154501	4.63263	4796.81	248.281	2023-06-16
FCS3Exported_2023-06-16_at_01-16-55pm-36.fcs	PST3197_LDHB_-8 G418	0.099054	2.97008	5283.43	229.476	2023-06-16
FCS3Exported_2023-06-15_at_01-59-05pm-34.fcs	PST3197_LDHB_-8 G418	0.226126	6.78024	3935.36	278.948	2023-06-15	4192.28	296.278	297.693	46.2134	0.229073	0.0267751
FCS3Exported_2023-06-15_at_01-59-05pm-35.fcs	PST3197_LDHB_-8 G418	0.203894	6.11363	4125.09	263.798	2023-06-15
FCS3Exported_2023-06-15_at_01-59-05pm-36.fcs	PST3197_LDHB_-8 G418	0.2572	7.71199	4516.38	350.334	2023-06-15
FCS3Exported_2023-06-07_at_01-09-49pm-34.fcs	PST3197_LDHB_-8 G418	0.259181	6.30417	4335.85	345.318	2023-06-07	3899.63	382.582	305.794	35.4874	0.233182	0.0249371
FCS3Exported_2023-06-07_at_01-09-49pm-35.fcs	PST3197_LDHB_-8 G418	0.230902	5.61632	3621.11	295.397	2023-06-07
FCS3Exported_2023-06-07_at_01-09-49pm-36.fcs	PST3197_LDHB_-8 G418	0.209464	5.09487	3741.91	276.666	2023-06-07
FCS3Exported_2023-06-29-61.fcs	PST3198_LDHB_-6	0.0566492	1.69859	5761.85	125.243	2023-06-29	5554	378.113	120.325	14.7252	0.0531886	0.0135684
FCS3Exported_2023-06-29-62.fcs	PST3198_LDHB_-6	0.0646916	1.93974	5117.56	131.962	2023-06-29
FCS3Exported_2023-06-29-63.fcs	PST3198_LDHB_-6	0.0382251	1.14616	5782.6	103.771	2023-06-29
FCS3Exported_2023-06-23-61.fcs	PST3198_LDHB_-6	0.0491034	1.47234	4012.46	79.2597	2023-06-23	4922.17	802.277	86.6341	9.32786	0.044474	0.00609748
FCS3Exported_2023-06-23-62.fcs	PST3198_LDHB_-6	0.0375652	1.12637	5528.58	83.5224	2023-06-23
FCS3Exported_2023-06-23-63.fcs	PST3198_LDHB_-6	0.0467534	1.40187	5225.47	97.12	2023-06-23
FCS3Exported_2023-06-22-61.fcs	PST3198_LDHB_-6	0.0317165	0.951002	5355.97	80.8786	2023-06-22	5260.19	255.231	71.4339	9.24925	0.0266049	0.00504045
FCS3Exported_2023-06-22-62.fcs	PST3198_LDHB_-6	0.0264594	0.793368	5453.68	71.0296	2023-06-22
FCS3Exported_2023-06-22-63.fcs	PST3198_LDHB_-6	0.0216388	0.648826	4970.93	62.3934	2023-06-22
FCS3Exported_2023-06-29-64.fcs	PST3198_LDHB_-6 G418	0.173383	5.19877	3550.52	248.561	2023-06-29	3746.66	171.594	262.022	29.9792	0.173714	0.0285341
FCS3Exported_2023-06-29-65.fcs	PST3198_LDHB_-6 G418	0.202413	6.06923	3820.44	296.372	2023-06-29
FCS3Exported_2023-06-29-66.fcs	PST3198_LDHB_-6 G418	0.145347	4.35816	3869.03	241.132	2023-06-29
FCS3Exported_2023-06-23-64.fcs	PST3198_LDHB_-6 G418	0.15139	4.53935	3886.81	202.114	2023-06-23	3532.94	312.97	168.933	64.4537	0.120818	0.0357451
FCS3Exported_2023-06-23-65.fcs	PST3198_LDHB_-6 G418	0.129547	3.8844	3419.54	210.036	2023-06-23
FCS3Exported_2023-06-23-66.fcs	PST3198_LDHB_-6 G418	0.0815172	2.44425	3292.49	94.649	2023-06-23
FCS3Exported_2023-06-22-64.fcs	PST3198_LDHB_-6 G418	0.133124	3.99165	4178.84	207.724	2023-06-22	4088.67	311.866	169.597	36.7137	0.101349	0.0315089
FCS3Exported_2023-06-22-65.fcs	PST3198_LDHB_-6 G418	0.100809	3.02269	3741.65	166.587	2023-06-22
FCS3Exported_2023-06-22-66.fcs	PST3198_LDHB_-6 G418	0.0701133	2.1023	4345.51	134.482	2023-06-22
FCS3Exported_2023-06-29-73.fcs	PST3199_LDHB_-5	0.0117112	0.351152	5934.06	75.981	2023-06-29	5733.09	497.047	113.812	32.8656	0.0412305	0.025687
FCS3Exported_2023-06-29-74.fcs	PST3199_LDHB_-5	0.0584957	1.75396	5167.03	130.123	2023-06-29
FCS3Exported_2023-06-29-75.fcs	PST3199_LDHB_-5	0.0534847	1.60371	6098.19	135.331	2023-06-29
FCS3Exported_2023-06-23-73.fcs	PST3199_LDHB_-5	0.0697796	2.0923	5942.5	129.682	2023-06-23	5480.43	431.942	123.054	8.94359	0.0566621	0.0197655
FCS3Exported_2023-06-23-74.fcs	PST3199_LDHB_-5	0.0339285	1.01733	5412.02	112.882	2023-06-23
FCS3Exported_2023-06-23-75.fcs	PST3199_LDHB_-5	0.0662781	1.98731	5086.78	126.598	2023-06-23
FCS3Exported_2023-06-22-73.fcs	PST3199_LDHB_-5	0.0516787	1.54955	5210.83	101.951	2023-06-22	5314.33	225.987	83.9363	17.7919	0.0337606	0.0161351
FCS3Exported_2023-06-22-74.fcs	PST3199_LDHB_-5	0.0292229	0.87623	5573.54	83.4823	2023-06-22
FCS3Exported_2023-06-22-75.fcs	PST3199_LDHB_-5	0.0203802	0.611089	5158.64	66.3758	2023-06-22
FCS3Exported_2023-06-29-76.fcs	PST3199_LDHB_-5 G418	0.225339	6.75666	3749.76	322.722	2023-06-29	3951.89	201.603	304.805	18.6858	0.198411	0.0281939
FCS3Exported_2023-06-29-77.fcs	PST3199_LDHB_-5 G418	0.200793	6.02065	3952.94	306.257	2023-06-29
FCS3Exported_2023-06-29-78.fcs	PST3199_LDHB_-5 G418	0.169102	5.07044	4152.96	285.435	2023-06-29
FCS3Exported_2023-06-23-76.fcs	PST3199_LDHB_-5 G418	0.169435	5.08039	4886.15	305.104	2023-06-23	4273.61	614.641	319.149	12.9834	0.203161	0.0382384
FCS3Exported_2023-06-23-77.fcs	PST3199_LDHB_-5 G418	0.244703	7.33729	3656.89	330.713	2023-06-23
FCS3Exported_2023-06-23-78.fcs	PST3199_LDHB_-5 G418	0.195345	5.85729	4277.79	321.63	2023-06-23
FCS3Exported_2023-06-22-76.fcs	PST3199_LDHB_-5 G418	0.421002	12.6235	4387.19	264.218	2023-06-22	4305.12	262.345	229.897	33.0029	0.21047	0.183956
FCS3Exported_2023-06-22-77.fcs	PST3199_LDHB_-5 G418	0.129632	3.88694	4011.55	227.081	2023-06-22
FCS3Exported_2023-06-22-78.fcs	PST3199_LDHB_-5 G418	0.0807751	2.42199	4516.62	198.393	2023-06-22
FCS3Exported_2023-06-29-85.fcs	PST3200_LDHB_+11	0.035135	1.0535	6403.7	115.34	2023-06-29	5975.74	436.123	136.419	19.6553	0.0522841	0.0156134
FCS3Exported_2023-06-29-86.fcs	PST3200_LDHB_+11	0.0656762	1.96926	5531.89	139.672	2023-06-29
FCS3Exported_2023-06-29-87.fcs	PST3200_LDHB_+11	0.0560412	1.68036	5991.65	154.245	2023-06-29
FCS3Exported_2023-06-23-85.fcs	PST3200_LDHB_+11	0.0480827	1.44173	5129.57	85.7546	2023-06-23	4663.04	1108.56	85.5549	22.3018	0.0482056	0.0204337
FCS3Exported_2023-06-23-86.fcs	PST3200_LDHB_+11	0.0278337	0.834577	3397.47	63.154	2023-06-23
FCS3Exported_2023-06-23-87.fcs	PST3200_LDHB_+11	0.0687005	2.05994	5462.09	107.756	2023-06-23
FCS3Exported_2023-06-22-85.fcs	PST3200_LDHB_+11	0.0213583	0.640417	4992.24	71.4315	2023-06-22	4523.99	448.853	57.3311	12.2391	0.016993	0.00378118
FCS3Exported_2023-06-22-86.fcs	PST3200_LDHB_+11	0.0148815	0.446212	4097.45	51.1056	2023-06-22
FCS3Exported_2023-06-22-87.fcs	PST3200_LDHB_+11	0.0147392	0.441945	4482.28	49.4561	2023-06-22
FCS3Exported_2023-06-16_at_01-16-55pm-43.fcs	PST3200_LDHB_+11	0.0260056	0.779762	2768.61	106.832	2023-06-16	3370.99	586.635	66.2659	36.6743	0.020617	0.00743653
FCS3Exported_2023-06-16_at_01-16-55pm-44.fcs	PST3200_LDHB_+11	0.0121327	0.363792	3403.87	35.4574	2023-06-16
FCS3Exported_2023-06-16_at_01-16-55pm-45.fcs	PST3200_LDHB_+11	0.0237128	0.711013	3940.49	56.5078	2023-06-16
FCS3Exported_2023-06-15_at_01-59-05pm-43.fcs	PST3200_LDHB_+11	0.0145627	0.436654	3396.94	49.2668	2023-06-15	3517.72	109.753	45.0485	3.76052	0.0139634	0.000624259
FCS3Exported_2023-06-15_at_01-59-05pm-44.fcs	PST3200_LDHB_+11	0.0140107	0.420102	3611.35	43.8312	2023-06-15
FCS3Exported_2023-06-15_at_01-59-05pm-45.fcs	PST3200_LDHB_+11	0.0133169	0.399299	3544.88	42.0473	2023-06-15
FCS3Exported_2023-06-07_at_01-09-49pm-43.fcs	PST3200_LDHB_+11	0.0640066	1.55686	7114.47	192.703	2023-06-07	6429.38	614.487	178.507	30.6058	0.0721149	0.0183065
FCS3Exported_2023-06-07_at_01-09-49pm-44.fcs	PST3200_LDHB_+11	0.0592628	1.44147	5926.89	143.381	2023-06-07
FCS3Exported_2023-06-07_at_01-09-49pm-45.fcs	PST3200_LDHB_+11	0.0930753	2.26391	6246.78	199.438	2023-06-07
FCS3Exported_2023-06-29-88.fcs	PST3200_LDHB_+11 G418	0.230513	6.91179	4178.79	351.6	2023-06-29	4262.52	335.883	347.872	4.48818	0.207737	0.0224439
FCS3Exported_2023-06-29-89.fcs	PST3200_LDHB_+11 G418	0.207059	6.20853	3976.42	349.127	2023-06-29
FCS3Exported_2023-06-29-90.fcs	PST3200_LDHB_+11 G418	0.18564	5.56632	4632.34	342.89	2023-06-29
FCS3Exported_2023-06-23-88.fcs	PST3200_LDHB_+11 G418	0.204648	6.13625	3668.88	288.652	2023-06-23	3723	689.447	314.048	45.8343	0.259148	0.0646556
FCS3Exported_2023-06-23-89.fcs	PST3200_LDHB_+11 G418	0.330587	9.91245	3062.21	286.533	2023-06-23
FCS3Exported_2023-06-23-90.fcs	PST3200_LDHB_+11 G418	0.242209	7.26249	4437.91	366.959	2023-06-23
FCS3Exported_2023-06-22-88.fcs	PST3200_LDHB_+11 G418	0.10353	3.1043	4030.13	188.216	2023-06-22	3933.35	130.576	181.084	30.7457	0.0974024	0.0272916
FCS3Exported_2023-06-22-89.fcs	PST3200_LDHB_+11 G418	0.121109	3.63138	3985.09	207.636	2023-06-22
FCS3Exported_2023-06-22-90.fcs	PST3200_LDHB_+11 G418	0.0675677	2.02598	3784.84	147.398	2023-06-22
FCS3Exported_2023-06-16_at_01-16-55pm-46.fcs	PST3200_LDHB_+11 G418	0.0765537	2.29542	3262.68	138.814	2023-06-16	3480.47	356.881	127.697	36.7021	0.0604501	0.0147407
FCS3Exported_2023-06-16_at_01-16-55pm-47.fcs	PST3200_LDHB_+11 G418	0.047624	1.42798	3286.39	86.722	2023-06-16
FCS3Exported_2023-06-16_at_01-16-55pm-48.fcs	PST3200_LDHB_+11 G418	0.0571726	1.71429	3892.33	157.556	2023-06-16
FCS3Exported_2023-06-15_at_01-59-05pm-46.fcs	PST3200_LDHB_+11 G418	0.0615597	1.84583	3270.87	115.911	2023-06-15	3338.57	555.471	159.906	42.0269	0.100086	0.0461915
FCS3Exported_2023-06-15_at_01-59-05pm-47.fcs	PST3200_LDHB_+11 G418	0.087404	2.62076	3924.79	164.166	2023-06-15
FCS3Exported_2023-06-15_at_01-59-05pm-48.fcs	PST3200_LDHB_+11 G418	0.151294	4.53645	2820.06	199.64	2023-06-15
FCS3Exported_2023-06-07_at_01-09-49pm-46.fcs	PST3200_LDHB_+11 G418	0.246062	5.98506	3455.7	359.773	2023-06-07	3380.1	413.684	330.5	38.1368	0.266661	0.0263918
FCS3Exported_2023-06-07_at_01-09-49pm-47.fcs	PST3200_LDHB_+11 G418	0.257512	6.26356	3750.78	344.354	2023-06-07
FCS3Exported_2023-06-07_at_01-09-49pm-48.fcs	PST3200_LDHB_+11 G418	0.29641	7.2097	2933.84	287.373	2023-06-07
FCS3Exported_2023-06-29-07.fcs	PST3201_LDHB_+12	0.0353977	1.06138	7258.84	111.388	2023-06-29	7455.74	375.431	110.659	4.54057	0.0385676	0.00385462
FCS3Exported_2023-06-29-08.fcs	PST3201_LDHB_+12	0.0428584	1.28509	7888.66	114.792	2023-06-29
FCS3Exported_2023-06-29-09.fcs	PST3201_LDHB_+12	0.0374465	1.12281	7219.72	105.799	2023-06-29
FCS3Exported_2023-06-23-07.fcs	PST3201_LDHB_+12	0.0290882	0.872192	7226.31	87.0324	2023-06-23	6400.41	845.434	85.7796	23.9806	0.0287638	0.0100523
FCS3Exported_2023-06-23-08.fcs	PST3201_LDHB_+12	0.0386499	1.15889	6438.21	109.109	2023-06-23
FCS3Exported_2023-06-23-09.fcs	PST3201_LDHB_+12	0.0185532	0.556306	5536.71	61.1972	2023-06-23
FCS3Exported_2023-06-22-07.fcs	PST3201_LDHB_+12	0.0329989	0.989453	7335.2	114.356	2023-06-22	7207.83	468.863	147.542	56.0255	0.0472536	0.0163625
FCS3Exported_2023-06-22-08.fcs	PST3201_LDHB_+12	0.0651204	1.9526	6688.44	212.227	2023-06-22
FCS3Exported_2023-06-22-09.fcs	PST3201_LDHB_+12	0.0436416	1.30857	7599.84	116.043	2023-06-22
FCS3Exported_2023-06-16_at_01-16-55pm-55.fcs	PST3201_LDHB_+12	0.0970112	2.90882	3072.31	76.5101	2023-06-16	3482.96	392.963	58.1013	16.045	0.0568077	0.0381227
FCS3Exported_2023-06-16_at_01-16-55pm-56.fcs	PST3201_LDHB_+12	0.0522332	1.56618	3521.1	50.7081	2023-06-16
FCS3Exported_2023-06-16_at_01-16-55pm-57.fcs	PST3201_LDHB_+12	0.0211787	0.63503	3855.46	47.0857	2023-06-16
FCS3Exported_2023-06-15_at_01-59-05pm-55.fcs	PST3201_LDHB_+12	0.0117067	0.351019	3560.92	39.0872	2023-06-15	4051.36	636.326	43.4242	5.99473	0.0146196	0.00530635
FCS3Exported_2023-06-15_at_01-59-05pm-56.fcs	PST3201_LDHB_+12	0.0207444	0.622009	4770.41	50.2649	2023-06-15
FCS3Exported_2023-06-15_at_01-59-05pm-57.fcs	PST3201_LDHB_+12	0.0114076	0.342052	3822.76	40.9204	2023-06-15
FCS3Exported_2023-06-07_at_01-09-49pm-55.fcs	PST3201_LDHB_+12	0.0803395	1.95413	4284.85	143.608	2023-06-07	4696.21	416.598	138.122	4.76665	0.0725312	0.00686126
FCS3Exported_2023-06-07_at_01-09-49pm-56.fcs	PST3201_LDHB_+12	0.0674653	1.64098	5117.85	135.772	2023-06-07
FCS3Exported_2023-06-07_at_01-09-49pm-57.fcs	PST3201_LDHB_+12	0.0697888	1.6975	4685.93	134.987	2023-06-07
FCS3Exported_2023-06-29-10.fcs	PST3201_LDHB_+12 G418	0.17045	5.11085	4511.55	260.423	2023-06-29	5430.21	796.598	289.649	25.4577	0.138789	0.0340848
FCS3Exported_2023-06-29-11.fcs	PST3201_LDHB_+12 G418	0.102711	3.07974	5929.75	301.533	2023-06-29
FCS3Exported_2023-06-29-12.fcs	PST3201_LDHB_+12 G418	0.143206	4.29396	5849.33	306.993	2023-06-29
FCS3Exported_2023-06-23-10.fcs	PST3201_LDHB_+12 G418	0.15303	4.58851	5281.04	255.956	2023-06-23	5301.08	740.325	252.429	62.6126	0.134086	0.0192182
FCS3Exported_2023-06-23-11.fcs	PST3201_LDHB_+12 G418	0.114605	3.43636	6051.23	313.204	2023-06-23
FCS3Exported_2023-06-23-12.fcs	PST3201_LDHB_+12 G418	0.134624	4.03663	4570.98	188.127	2023-06-23
FCS3Exported_2023-06-22-10.fcs	PST3201_LDHB_+12 G418	0.131569	3.94503	5727.96	322.228	2023-06-22	5467.83	338.03	314.158	43.8427	0.140873	0.0106658
FCS3Exported_2023-06-22-11.fcs	PST3201_LDHB_+12 G418	0.138536	4.15391	5085.75	266.841	2023-06-22
FCS3Exported_2023-06-22-12.fcs	PST3201_LDHB_+12 G418	0.152513	4.57302	5589.79	353.406	2023-06-22
FCS3Exported_2023-06-16_at_01-16-55pm-58.fcs	PST3201_LDHB_+12 G418	0.0671485	2.01341	3138.15	112.124	2023-06-16	3856.44	919.196	127.988	39.4466	0.0593615	0.00841542
FCS3Exported_2023-06-16_at_01-16-55pm-59.fcs	PST3201_LDHB_+12 G418	0.050434	1.51223	3538.86	98.9425	2023-06-16
FCS3Exported_2023-06-16_at_01-16-55pm-60.fcs	PST3201_LDHB_+12 G418	0.060502	1.81412	4892.32	172.896	2023-06-16
FCS3Exported_2023-06-15_at_01-59-05pm-58.fcs	PST3201_LDHB_+12 G418	0.078087	2.34139	3697.06	143.678	2023-06-15	4013.09	473.214	230.349	93.9416	0.12952	0.0791406
FCS3Exported_2023-06-15_at_01-59-05pm-59.fcs	PST3201_LDHB_+12 G418	0.0898205	2.69321	4557.14	217.194	2023-06-15
FCS3Exported_2023-06-15_at_01-59-05pm-60.fcs	PST3201_LDHB_+12 G418	0.220652	6.61613	3785.06	330.174	2023-06-15
FCS3Exported_2023-06-07_at_01-09-49pm-58.fcs	PST3201_LDHB_+12 G418	0.280238	6.81635	3749.08	365.713	2023-06-07	4052.63	761.15	341.716	32.9948	0.238978	0.0400207
FCS3Exported_2023-06-07_at_01-09-49pm-59.fcs	PST3201_LDHB_+12 G418	0.236373	5.74939	4918.71	355.346	2023-06-07
FCS3Exported_2023-06-07_at_01-09-49pm-60.fcs	PST3201_LDHB_+12 G418	0.200324	4.87257	3490.09	304.09	2023-06-07
FCS3Exported_2022-12-08_at_02-44-21pm-31.fcs	PST3209_LDHB_-3	0.00625207	0.381256	4143.83	27.0276	2022-12-08	4773.93	983.434	31.1961	9.96512	0.00742005	0.00308194
FCS3Exported_2022-12-08_at_02-44-21pm-32.fcs	PST3209_LDHB_-3	0.0050928	0.310563	4270.82	23.9921	2022-12-08
FCS3Exported_2022-12-08_at_02-44-21pm-33.fcs	PST3209_LDHB_-3	0.0109153	0.665621	5907.13	42.5686	2022-12-08
2022-11-18_at_01-57-13pm_004-33.fcs	PST3209_LDHB_-3	0.0333433	1.73174	5684.13	66.1209	2022-11-18	5912.73	595.519	61.9388	14.7654	0.0248583	0.0119996
2022-11-18_at_01-57-13pm_004-34.fcs	PST3209_LDHB_-3	0.0163733	0.850372	5465.38	45.5334	2022-11-18
2022-11-18_at_01-57-13pm_004-35.fcs	PST3209_LDHB_-3	0.300879	15.6266	6588.68	74.1621	2022-11-18
FCS3Exported_2022-11-17_at_02-50-00pm-33.fcs	PST3209_LDHB_-3	0.0113724	0.479378	4043.86	37.1296	2022-11-17	3688.11	311.67	28.8972	7.13007	0.00878047	0.00264861
FCS3Exported_2022-11-17_at_02-50-00pm-34.fcs	PST3209_LDHB_-3	0.00607858	0.256229	3463.13	24.8752	2022-11-17
FCS3Exported_2022-11-17_at_02-50-00pm-35.fcs	PST3209_LDHB_-3	0.00889046	0.374758	3557.35	24.6869	2022-11-17
FCS3Exported_2022-12-08_at_02-44-21pm-34.fcs	PST3209_LDHB_-3 G418	0.0612229	3.73342	5293.8	180.098	2022-12-08	5256.85	240.616	197.007	24.3873	0.078482	0.0155206
FCS3Exported_2022-12-08_at_02-44-21pm-35.fcs	PST3209_LDHB_-3 G418	0.0912928	5.5671	5476.84	224.963	2022-12-08
FCS3Exported_2022-12-08_at_02-44-21pm-36.fcs	PST3209_LDHB_-3 G418	0.0829302	5.05714	4999.89	185.959	2022-12-08
2022-11-18_at_01-57-13pm_004-36.fcs	PST3209_LDHB_-3 G418	0.127189	6.60573	4573.17	159.672	2022-11-18	4604.2	62.1286	151.947	24.5164	0.0890338	0.0350697
2022-11-18_at_01-57-13pm_004-37.fcs	PST3209_LDHB_-3 G418	0.0817059	4.24352	4675.73	171.67	2022-11-18
2022-11-18_at_01-57-13pm_004-38.fcs	PST3209_LDHB_-3 G418	0.0582071	3.02307	4563.69	124.498	2022-11-18
FCS3Exported_2022-11-17_at_02-50-00pm-36.fcs	PST3209_LDHB_-3 G418	0.0615901	2.59619	4054.9	100.306	2022-11-17	3844.16	185.138	96.6764	24.2009	0.0705073	0.0176929
FCS3Exported_2022-11-17_at_02-50-00pm-37.fcs	PST3209_LDHB_-3 G418	0.0590472	2.48901	3769.88	70.8656	2022-11-17
FCS3Exported_2022-11-17_at_02-50-00pm-38.fcs	PST3209_LDHB_-3 G418	0.0908845	3.83103	3707.7	118.857	2022-11-17
FCS3Exported_2025-03-14_at_09-36-07am-04.fcs	PST1655 MDH1_TGA_SCC	0.222543	7.91789	9417.63	648.161	2025-03-14	8865.42	647.296	630.287	30.0285	0.230909	0.0199682
FCS3Exported_2025-03-14_at_09-36-07am-05.fcs	PST1655 MDH1_TGA_SCC	0.253699	9.02642	8153.09	595.618	2025-03-14
FCS3Exported_2025-03-14_at_09-36-07am-06.fcs	PST1655 MDH1_TGA_SCC	0.216484	7.70234	9025.53	647.081	2025-03-14
FCS3Exported_2025-03-13_at_01-08-22pm-04.fcs	PST1655 MDH1_TGA_SCC	0.221598	7.64441	7348.97	502.15	2025-03-13	7628.29	395.006	501.935	0.304953	0.212276	0.0131833
FCS3Exported_2025-03-13_at_01-08-22pm-05.fcs	PST1655 MDH1_TGA_SCC	0.202954	7.00125	7907.6	501.719	2025-03-13
FCS3Exported_2025-03-13_at_01-08-22pm-06.fcs	PST1655 MDH1_TGA_SCC					2025-03-13
FCS3Exported_2025-03-07_at_10-14-03am-04.fcs	PST1655 MDH1_TGA_SCC	0.231563	7.23092	6078.05	473.311	2025-03-07	6537.04	678.307	487.987	55.3734	0.215858	0.0177982
FCS3Exported_2025-03-07_at_10-14-03am-05.fcs	PST1655 MDH1_TGA_SCC	0.196525	6.13683	7316.17	549.22	2025-03-07
FCS3Exported_2025-03-07_at_10-14-03am-06.fcs	PST1655 MDH1_TGA_SCC	0.219487	6.85385	6216.91	441.429	2025-03-07
FCS3Exported_2025-02-28_at_12-02-35pm-04.fcs	PST1655 MDH1_TGA_SCC	0.240766	8.18869	5924.42	467.775	2025-02-28	6447.16	642.726	467.308	7.98115	0.221599	0.0239897
FCS3Exported_2025-02-28_at_12-02-35pm-05.fcs	PST1655 MDH1_TGA_SCC	0.229335	7.79992	6252.29	459.104	2025-02-28
FCS3Exported_2025-02-28_at_12-02-35pm-06.fcs	PST1655 MDH1_TGA_SCC	0.194696	6.62179	7164.77	475.046	2025-02-28
FCS3Exported_2025-03-14_at_09-36-07am-07.fcs	PST3494 MDH1_TAG_SCC	0.0126811	0.451185	8993.27	68.5837	2025-03-14	8946.46	102.931	62.1861	5.57414	0.0115603	0.00218611
FCS3Exported_2025-03-14_at_09-36-07am-08.fcs	PST3494 MDH1_TAG_SCC	0.00904113	0.321676	9017.67	58.3757	2025-03-14
FCS3Exported_2025-03-14_at_09-36-07am-09.fcs	PST3494 MDH1_TAG_SCC	0.0129588	0.461062	8828.44	59.5988	2025-03-14
FCS3Exported_2025-03-13_at_01-08-22pm-07.fcs	PST3494 MDH1_TAG_SCC	0.0120377	0.41526	9183.62	52.4553	2025-03-13	8867.27	463.9	59.4796	6.22993	0.0149905	0.00463326
FCS3Exported_2025-03-13_at_01-08-22pm-08.fcs	PST3494 MDH1_TAG_SCC	0.0126033	0.434772	9083.46	61.6473	2025-03-13
FCS3Exported_2025-03-13_at_01-08-22pm-09.fcs	PST3494 MDH1_TAG_SCC	0.0203305	0.701338	8334.74	64.336	2025-03-13
FCS3Exported_2025-03-07_at_10-14-03am-07.fcs	PST3494 MDH1_TAG_SCC	0.0123427	0.385422	7116.08	51.4398	2025-03-07	7529.42	384.363	50.7945	0.696295	0.0109787	0.00118791
FCS3Exported_2025-03-07_at_10-14-03am-08.fcs	PST3494 MDH1_TAG_SCC	0.0104221	0.325447	7876.07	50.0565	2025-03-07
FCS3Exported_2025-03-07_at_10-14-03am-09.fcs	PST3494 MDH1_TAG_SCC	0.0101713	0.317617	7596.11	50.8872	2025-03-07
FCS3Exported_2025-02-28_at_12-02-35pm-07.fcs	PST3494 MDH1_TAG_SCC	0.0129015	0.438791	7272.5	48.6639	2025-02-28	6495.33	946.441	46.1802	7.13461	0.0143124	0.00424601
FCS3Exported_2025-02-28_at_12-02-35pm-08.fcs	PST3494 MDH1_TAG_SCC	0.0109515	0.372471	5441.35	38.1358	2025-02-28
FCS3Exported_2025-02-28_at_12-02-35pm-09.fcs	PST3494 MDH1_TAG_SCC	0.0190843	0.649074	6772.15	51.7411	2025-02-28
FCS3Exported_2025-03-14_at_09-36-07am-10.fcs	PST3495 MDH1_TAA_SCC	0.0235585	0.838192	8314.33	37.7467	2025-03-14	8396.37	71.1453	38.5836	3.00501	0.0127227	0.00953236
FCS3Exported_2025-03-14_at_09-36-07am-11.fcs	PST3495 MDH1_TAA_SCC	0.00897966	0.319489	8441.02	41.9184	2025-03-14
FCS3Exported_2025-03-14_at_09-36-07am-12.fcs	PST3495 MDH1_TAA_SCC	0.00562994	0.200309	8433.77	36.0858	2025-03-14
FCS3Exported_2025-03-13_at_01-08-22pm-10.fcs	PST3495 MDH1_TAA_SCC					2025-03-13	9397.06	257.824	39.1808	9.02697	0.00708417	0.00222828
FCS3Exported_2025-03-13_at_01-08-22pm-11.fcs	PST3495 MDH1_TAA_SCC	0.00865981	0.298735	9579.37	45.5638	2025-03-13
FCS3Exported_2025-03-13_at_01-08-22pm-12.fcs	PST3495 MDH1_TAA_SCC	0.00550854	0.190027	9214.75	32.7977	2025-03-13
FCS3Exported_2025-03-07_at_10-14-03am-10.fcs	PST3495 MDH1_TAA_SCC	0.00866932	0.270714	8006.87	40.054	2025-03-07	7060.39	899.925	40.1876	2.01381	0.0114516	0.00343572
FCS3Exported_2025-03-07_at_10-14-03am-11.fcs	PST3495 MDH1_TAA_SCC	0.0152919	0.477515	6215.66	42.2649	2025-03-07
FCS3Exported_2025-03-07_at_10-14-03am-12.fcs	PST3495 MDH1_TAA_SCC	0.0103936	0.324557	6958.63	38.2439	2025-03-07
FCS3Exported_2025-02-28_at_12-02-35pm-10.fcs	PST3495 MDH1_TAA_SCC	0.598022		7194.86	93.3699	2025-02-28	8017.15	750.318	55.2115	33.1369	0.204681	0.340643
FCS3Exported_2025-02-28_at_12-02-35pm-11.fcs	PST3495 MDH1_TAA_SCC	0.00758443	0.257954	8191.96	33.6824	2025-02-28
FCS3Exported_2025-02-28_at_12-02-35pm-12.fcs	PST3495 MDH1_TAA_SCC	0.00843742	0.286965	8664.64	38.582	2025-02-28
FCS3Exported_2025-03-14_at_09-36-07am-88.fcs	PST3125 MDH1_-9,-8exLDHB_AA?	0.357673	12.7257	6755.54	744.653	2025-03-14	7074.85	277.826	736.415	40.785	0.36101	0.0137187
FCS3Exported_2025-03-14_at_09-36-07am-89.fcs	PST3125 MDH1_-9,-8exLDHB_AA?	0.376089	13.381	7207.75	692.14	2025-03-14
FCS3Exported_2025-03-14_at_09-36-07am-90.fcs	PST3125 MDH1_-9,-8exLDHB_AA?	0.349267	12.4267	7261.27	772.452	2025-03-14
FCS3Exported_2025-04-03_at_12-30-01pm-10.fcs	PST3125 MDH1_-9,-8exLDHB_AA	0.280849	12.0147	6948.16	574.135	2025-04-03	6053.69	1264.96	454.226	169.577	0.287965	0.0100641
FCS3Exported_2025-04-03_at_12-30-01pm-11.fcs	PST3125 MDH1_-9,-8exLDHB_AA	0.295081	12.6235	5159.23	334.317	2025-04-03
FCS3Exported_2025-04-03_at_12-30-01pm-12.fcs	PST3125 MDH1_-9,-8exLDHB_AA					2025-04-03
FCS3Exported_2025-04-03_at_12-30-01pm-13.fcs	PST3125 MDH1_-9,-8exLDHB_AA	0.247163	10.5736	7294.85	605.468	2025-04-03	6132.25	1437.91	462.425	135.349	0.295948	0.0522241
FCS3Exported_2025-04-03_at_12-30-01pm-14.fcs	PST3125 MDH1_-9,-8exLDHB_AA	0.289642	12.3908	4524.37	336.374	2025-04-03
FCS3Exported_2025-04-03_at_12-30-01pm-15.fcs	PST3125 MDH1_-9,-8exLDHB_AA	0.351039	15.0174	6577.52	445.433	2025-04-03
FCS3Exported_2025-04-03_at_12-30-01pm-16.fcs	PST3125 MDH1_-9,-8exLDHB_AA	0.269424	11.5259	8050.42	489.774	2025-04-03	6786.92	1105.54	495.127	36.9646	0.283367	0.0125573
FCS3Exported_2025-04-03_at_12-30-01pm-17.fcs	PST3125 MDH1_-9,-8exLDHB_AA	0.286894	12.2733	5997.41	461.131	2025-04-03
FCS3Exported_2025-04-03_at_12-30-01pm-18.fcs	PST3125 MDH1_-9,-8exLDHB_AA	0.293784	12.568	6312.92	534.476	2025-04-03
FCS3Exported_2025-04-03_at_12-30-01pm-58.fcs	PST3125 MDH1_-9,-8exLDHB_AA	0.284605	11.7822	7148.09	587.569	2025-04-03	7694.24	555.736	614.119	40.6575	0.279525	0.00788004
FCS3Exported_2025-04-03_at_12-30-01pm-59.fcs	PST3125 MDH1_-9,-8exLDHB_AA	0.283523	11.7374	8259.09	660.925	2025-04-03
FCS3Exported_2025-04-03_at_12-30-01pm-60.fcs	PST3125 MDH1_-9,-8exLDHB_AA	0.270447	11.1961	7675.54	593.863	2025-04-03
FCS3Exported_2025-04-03_at_12-30-01pm-61.fcs	PST3125 MDH1_-9,-8exLDHB_AA	0.306834	12.7024	6107.54	588.616	2025-04-03	6076.63	59.487	585.045	29.8308	0.358338	0.0652539
FCS3Exported_2025-04-03_at_12-30-01pm-62.fcs	PST3125 MDH1_-9,-8exLDHB_AA	0.431719		6114.31	612.93	2025-04-03
FCS3Exported_2025-04-03_at_12-30-01pm-63.fcs	PST3125 MDH1_-9,-8exLDHB_AA	0.336461	13.929	6008.05	553.589	2025-04-03
FCS3Exported_2025-04-03_at_12-30-01pm-64.fcs	PST3125 MDH1_-9,-8exLDHB_AA	0.322518	13.3518	6150.23	571.362	2025-04-03	6283.93	756.742	592.493	29.1456	0.336735	0.0439628
FCS3Exported_2025-04-03_at_12-30-01pm-65.fcs	PST3125 MDH1_-9,-8exLDHB_AA	0.386047	15.9817	5602.94	580.375	2025-04-03
FCS3Exported_2025-04-03_at_12-30-01pm-66.fcs	PST3125 MDH1_-9,-8exLDHB_AA	0.301639	12.4874	7098.61	625.743	2025-04-03
FCS3Exported_2025-03-14_at_09-36-07am-16.fcs	PST3484 MDH1_-9,-8exLDHB_AA_TAG	0.0234867	0.835637	9756.3	72.9846	2025-03-14	9891.28	687.728	75.6886	2.48544	0.0156882	0.00692494
FCS3Exported_2025-03-14_at_09-36-07am-17.fcs	PST3484 MDH1_-9,-8exLDHB_AA_TAG	0.0133193	0.47389	9281.06	76.2076	2025-03-14
FCS3Exported_2025-03-14_at_09-36-07am-18.fcs	PST3484 MDH1_-9,-8exLDHB_AA_TAG	0.0102585	0.364989	10636.5	77.8735	2025-03-14
FCS3Exported_2025-03-13_at_01-08-22pm-16.fcs	PST3484 MDH1_-9,-8exLDHB_AA_TAG	0.0174414	0.601672	8806.24	68.2331	2025-03-13	8623.47	828.021	80.0881	16.0971	0.318712	0.521469
FCS3Exported_2025-03-13_at_01-08-22pm-17.fcs	PST3484 MDH1_-9,-8exLDHB_AA_TAG	0.920853		7719.33	98.4136	2025-03-13
FCS3Exported_2025-03-13_at_01-08-22pm-18.fcs	PST3484 MDH1_-9,-8exLDHB_AA_TAG	0.0178426	0.615512	9344.84	73.6176	2025-03-13
FCS3Exported_2025-03-07_at_10-14-03am-16.fcs	PST3484 MDH1_-9,-8exLDHB_AA_TAG	0.0109746	0.342699	7578.6	52.7877	2025-03-07	7817.13	242.607	58.3116	6.05446	0.0140774	0.00301054
FCS3Exported_2025-03-07_at_10-14-03am-17.fcs	PST3484 MDH1_-9,-8exLDHB_AA_TAG	0.0142714	0.445647	8063.62	64.7846	2025-03-07
FCS3Exported_2025-03-07_at_10-14-03am-18.fcs	PST3484 MDH1_-9,-8exLDHB_AA_TAG	0.0169863	0.530424	7809.16	57.3626	2025-03-07
FCS3Exported_2025-02-28_at_12-02-35pm-16.fcs	PST3484 MDH1_-9,-8exLDHB_AA_TAG	0.0123828	0.421152	7854.69	60.5494	2025-02-28	7778.2	311.195	58.5276	2.78483	0.0176	0.00740165
FCS3Exported_2025-02-28_at_12-02-35pm-17.fcs	PST3484 MDH1_-9,-8exLDHB_AA_TAG	0.0260712	0.886707	7435.89	59.6821	2025-02-28
FCS3Exported_2025-02-28_at_12-02-35pm-18.fcs	PST3484 MDH1_-9,-8exLDHB_AA_TAG	0.014346	0.487921	8044.01	55.3511	2025-02-28
FCS3Exported_2025-03-14_at_09-36-07am-19.fcs	PST3485 MDH1_-9,-8exLDHB_AA_TAA	0.164812		10611.9	60.515	2025-03-14	10043.3	556.352	51.7489	7.98715	0.0602299	0.0905927
FCS3Exported_2025-03-14_at_09-36-07am-20.fcs	PST3485 MDH1_-9,-8exLDHB_AA_TAA	0.00991404	0.352734	10018.1	49.8479	2025-03-14
FCS3Exported_2025-03-14_at_09-36-07am-21.fcs	PST3485 MDH1_-9,-8exLDHB_AA_TAA	0.00596312	0.212163	9500.04	44.8837	2025-03-14
FCS3Exported_2025-03-13_at_01-08-22pm-19.fcs	PST3485 MDH1_-9,-8exLDHB_AA_TAA	0.0709555		8944.26	57.2694	2025-03-13	9150.72	585.564	52.2592	4.68443	0.0321453	0.0336901
FCS3Exported_2025-03-13_at_01-08-22pm-20.fcs	PST3485 MDH1_-9,-8exLDHB_AA_TAA	0.0104267	0.359686	9811.55	51.5196	2025-03-13
FCS3Exported_2025-03-13_at_01-08-22pm-21.fcs	PST3485 MDH1_-9,-8exLDHB_AA_TAA	0.0150538	0.519307	8696.35	47.9886	2025-03-13
FCS3Exported_2025-03-07_at_10-14-03am-19.fcs	PST3485 MDH1_-9,-8exLDHB_AA_TAA	0.0128149	0.400167	9359.02	41.3451	2025-03-07	8536.81	775.193	53.0868	19.926	0.0259323	0.0237321
FCS3Exported_2025-03-07_at_10-14-03am-20.fcs	PST3485 MDH1_-9,-8exLDHB_AA_TAA	0.0116543	0.363925	7819.27	41.8217	2025-03-07
FCS3Exported_2025-03-07_at_10-14-03am-21.fcs	PST3485 MDH1_-9,-8exLDHB_AA_TAA	0.0533275	1.66524	8432.15	76.0937	2025-03-07
FCS3Exported_2025-02-28_at_12-02-35pm-19.fcs	PST3485 MDH1_-9,-8exLDHB_AA_TAA	0.034708	1.18045	8333.38	66.3553	2025-02-28	8375.22	157.473	50.5655	13.9149	0.0204152	0.0124015
FCS3Exported_2025-02-28_at_12-02-35pm-20.fcs	PST3485 MDH1_-9,-8exLDHB_AA_TAA	0.0125035	0.425256	8242.9	40.0945	2025-02-28
FCS3Exported_2025-02-28_at_12-02-35pm-21.fcs	PST3485 MDH1_-9,-8exLDHB_AA_TAA	0.0140342	0.477316	8549.39	45.2466	2025-02-28
FCS3Exported_2025-03-14_at_09-36-07am-22.fcs	PST3100 MDH1-6,-5exLDHB_GA	0.0629265	2.23887	9923.39	326.17	2025-03-14	9504.23	636.773	307.718	41.8701	0.0622287	0.000763419
FCS3Exported_2025-03-14_at_09-36-07am-23.fcs	PST3100 MDH1-6,-5exLDHB_GA	0.0614133	2.18504	9817.82	337.193	2025-03-14
FCS3Exported_2025-03-14_at_09-36-07am-24.fcs	PST3100 MDH1-6,-5exLDHB_GA	0.0623462	2.21823	8771.48	259.792	2025-03-14
FCS3Exported_2025-04-03_at_12-30-01pm-19.fcs	PST3100 MDH1-6,-5exLDHB_GA	0.0414964	1.77521	5545.67	137.299	2025-04-03	6301.52	816.611	165.204	26.1966	0.0471385	0.005597
FCS3Exported_2025-04-03_at_12-30-01pm-20.fcs	PST3100 MDH1-6,-5exLDHB_GA	0.0526893	2.25404	7167.68	189.268	2025-04-03
FCS3Exported_2025-04-03_at_12-30-01pm-21.fcs	PST3100 MDH1-6,-5exLDHB_GA	0.0472297	2.02048	6191.2	169.045	2025-04-03
FCS3Exported_2025-04-03_at_12-30-01pm-22.fcs	PST3100 MDH1-6,-5exLDHB_GA	0.0504817	2.1596	7139	193.866	2025-04-03	7238.41	439.336	180.605	27.961	0.0485729	0.00231274
FCS3Exported_2025-04-03_at_12-30-01pm-23.fcs	PST3100 MDH1-6,-5exLDHB_GA	0.0492361	2.10631	6857.29	148.481	2025-04-03
FCS3Exported_2025-04-03_at_12-30-01pm-24.fcs	PST3100 MDH1-6,-5exLDHB_GA	0.0460011	1.96792	7718.93	199.468	2025-04-03
FCS3Exported_2025-04-03_at_12-30-01pm-25.fcs	PST3100 MDH1-6,-5exLDHB_GA	0.0467017	1.99789	5654.57	203.667	2025-04-03	5306.11	492.799	174.545	41.1851	0.0389653	0.0109409
FCS3Exported_2025-04-03_at_12-30-01pm-26.fcs	PST3100 MDH1-6,-5exLDHB_GA					2025-04-03
FCS3Exported_2025-04-03_at_12-30-01pm-27.fcs	PST3100 MDH1-6,-5exLDHB_GA	0.0312289	1.33597	4957.64	145.423	2025-04-03
FCS3Exported_2025-04-03_at_12-30-01pm-67.fcs	PST3100 MDH1-6,-5exLDHB_GA	0.0989993	4.09842	8597.93	320.431	2025-04-03	8424.61	762.162	323.768	43.9094	0.101511	0.011497
FCS3Exported_2025-04-03_at_12-30-01pm-68.fcs	PST3100 MDH1-6,-5exLDHB_GA	0.114056	4.72176	9085.19	369.251	2025-04-03
FCS3Exported_2025-04-03_at_12-30-01pm-69.fcs	PST3100 MDH1-6,-5exLDHB_GA	0.0914777	3.78704	7590.72	281.623	2025-04-03
FCS3Exported_2025-04-03_at_12-30-01pm-70.fcs	PST3100 MDH1-6,-5exLDHB_GA	0.0834475	3.4546	8991.26	301.793	2025-04-03	8935.9	352.475	317.628	16.5613	0.0915906	0.0201367
FCS3Exported_2025-04-03_at_12-30-01pm-71.fcs	PST3100 MDH1-6,-5exLDHB_GA	0.114524	4.7411	8559.02	334.831	2025-04-03
FCS3Exported_2025-04-03_at_12-30-01pm-72.fcs	PST3100 MDH1-6,-5exLDHB_GA	0.0768007	3.17943	9257.42	316.26	2025-04-03
FCS3Exported_2025-04-03_at_12-30-01pm-73.fcs	PST3100 MDH1-6,-5exLDHB_GA	0.124301	5.14586	8873.61	362.906	2025-04-03	8617.36	520.819	337.808	27.1434	0.121673	0.00761474
FCS3Exported_2025-04-03_at_12-30-01pm-74.fcs	PST3100 MDH1-6,-5exLDHB_GA	0.127626	5.2835	8018.06	309.001	2025-04-03
FCS3Exported_2025-04-03_at_12-30-01pm-75.fcs	PST3100 MDH1-6,-5exLDHB_GA	0.113092	4.68184	8960.4	341.518	2025-04-03
FCS3Exported_2025-03-14_at_09-36-07am-25.fcs	PST3486 MDH1_-6,-5exLDHB_GA_TAG	0.00621166	0.221006	8292.24	40.4796	2025-03-14	7944.26	397.655	36.1694	4.45976	0.00500079	0.00140221
FCS3Exported_2025-03-14_at_09-36-07am-26.fcs	PST3486 MDH1_-6,-5exLDHB_GA_TAG	0.00346447	0.123263	8029.72	31.5738	2025-03-14
FCS3Exported_2025-03-14_at_09-36-07am-27.fcs	PST3486 MDH1_-6,-5exLDHB_GA_TAG	0.00532623	0.189503	7510.83	36.4548	2025-03-14
FCS3Exported_2025-03-13_at_01-08-22pm-25.fcs	PST3486 MDH1_-6,-5exLDHB_GA_TAG	0.00575516	0.198534	7385.53	32.1672	2025-03-13	7670.33	656.32	32.4821	0.825007	0.00496401	0.000720649
FCS3Exported_2025-03-13_at_01-08-22pm-26.fcs	PST3486 MDH1_-6,-5exLDHB_GA_TAG	0.0047918	0.165302	7204.53	31.8609	2025-03-13
FCS3Exported_2025-03-13_at_01-08-22pm-27.fcs	PST3486 MDH1_-6,-5exLDHB_GA_TAG	0.00434507	0.149891	8420.95	33.4182	2025-03-13
FCS3Exported_2025-03-07_at_10-14-03am-25.fcs	PST3486 MDH1_-6,-5exLDHB_GA_TAG	0.00310335	0.0969072	5420.55	20.4389	2025-03-07	5875.01	796.267	22.5004	3.05931	0.00288482	0.000189575
FCS3Exported_2025-03-07_at_10-14-03am-26.fcs	PST3486 MDH1_-6,-5exLDHB_GA_TAG	0.00276454	0.0863272	5410.04	21.0468	2025-03-07
FCS3Exported_2025-03-07_at_10-14-03am-27.fcs	PST3486 MDH1_-6,-5exLDHB_GA_TAG	0.00278657	0.0870151	6794.44	26.0156	2025-03-07
FCS3Exported_2025-02-28_at_12-02-35pm-25.fcs	PST3486 MDH1_-6,-5exLDHB_GA_TAG	0.00598705	0.203625	5657.3	26.9944	2025-02-28	6095.91	386.496	26.2275	2.44103	0.00997806	0.00912
FCS3Exported_2025-02-28_at_12-02-35pm-26.fcs	PST3486 MDH1_-6,-5exLDHB_GA_TAG	0.0204133	0.694274	6386.62	28.1931	2025-02-28
FCS3Exported_2025-02-28_at_12-02-35pm-27.fcs	PST3486 MDH1_-6,-5exLDHB_GA_TAG	0.00353388	0.120191	6243.8	23.4951	2025-02-28
FCS3Exported_2025-03-14_at_09-36-07am-28.fcs	PST3487 MDH1_-6,-5exLDHB_GA_TAA	0.00297881	0.105984	8432.07	28.8116	2025-03-14	8718.66	625.812	30.776	3.8814	0.00431206	0.00173659
FCS3Exported_2025-03-14_at_09-36-07am-29.fcs	PST3487 MDH1_-6,-5exLDHB_GA_TAA	0.00627583	0.223289	8287.46	28.2695	2025-03-14
FCS3Exported_2025-03-14_at_09-36-07am-30.fcs	PST3487 MDH1_-6,-5exLDHB_GA_TAA	0.00368154	0.130986	9436.45	35.2469	2025-03-14
FCS3Exported_2025-03-13_at_01-08-22pm-28.fcs	PST3487 MDH1_-6,-5exLDHB_GA_TAA	0.00608366	0.209866	8073.59	31.644	2025-03-13	8395.08	301.122	34.905	7.71194	0.0169712	0.020867
FCS3Exported_2025-03-13_at_01-08-22pm-29.fcs	PST3487 MDH1_-6,-5exLDHB_GA_TAA	0.00379976	0.131079	8670.54	29.3594	2025-03-13
FCS3Exported_2025-03-13_at_01-08-22pm-30.fcs	PST3487 MDH1_-6,-5exLDHB_GA_TAA	0.0410303	1.41541	8441.11	43.7118	2025-03-13
FCS3Exported_2025-03-07_at_10-14-03am-28.fcs	PST3487 MDH1_-6,-5exLDHB_GA_TAA	0.00322596	0.100736	7085.32	20.931	2025-03-07	7789.72	612.143	22.63	1.49562	0.00251646	0.000697616
FCS3Exported_2025-03-07_at_10-14-03am-29.fcs	PST3487 MDH1_-6,-5exLDHB_GA_TAA	0.00183137	0.0571876	8091.13	23.2114	2025-03-07
FCS3Exported_2025-03-07_at_10-14-03am-30.fcs	PST3487 MDH1_-6,-5exLDHB_GA_TAA	0.00249206	0.0778186	8192.72	23.7476	2025-03-07
FCS3Exported_2025-02-28_at_12-02-35pm-28.fcs	PST3487 MDH1_-6,-5exLDHB_GA_TAA	0.00832018	0.282977	7071.79	28.6068	2025-02-28	7869.46	807.689	27.656	0.963994	0.00568826	0.00235546
FCS3Exported_2025-02-28_at_12-02-35pm-29.fcs	PST3487 MDH1_-6,-5exLDHB_GA_TAA	0.00377821	0.1285	8686.81	27.682	2025-02-28
FCS3Exported_2025-02-28_at_12-02-35pm-30.fcs	PST3487 MDH1_-6,-5exLDHB_GA_TAA	0.0049664	0.168912	7849.77	26.6793	2025-02-28
FCS3Exported_2025-03-14_at_09-36-07am-31.fcs	PST3103 MDH1_+11,+12exLDHB_GC	0.350798	12.4811	7964.06	813.176	2025-03-14	7569.83	592.19	792.386	25.8421	0.336855	0.024708
FCS3Exported_2025-03-14_at_09-36-07am-32.fcs	PST3103 MDH1_+11,+12exLDHB_GC	0.308327	10.97	7856.59	800.528	2025-03-14
FCS3Exported_2025-03-14_at_09-36-07am-33.fcs	PST3103 MDH1_+11,+12exLDHB_GC	0.35144	12.5039	6888.85	763.453	2025-03-14
FCS3Exported_2025-04-03_at_12-30-01pm-28.fcs	PST3103 MDH1_+11,+12exLDHB_GC	0.313981	13.432	6390.64	609.052	2025-04-03	6891.32	708.066	599.865	12.9919	0.313819	0.000228422
FCS3Exported_2025-04-03_at_12-30-01pm-29.fcs	PST3103 MDH1_+11,+12exLDHB_GC					2025-04-03
FCS3Exported_2025-04-03_at_12-30-01pm-30.fcs	PST3103 MDH1_+11,+12exLDHB_GC	0.313658	13.4182	7392	590.679	2025-04-03
FCS3Exported_2025-04-03_at_12-30-01pm-31.fcs	PST3103 MDH1_+11,+12exLDHB_GC					2025-04-03	5598	1629.75	535.008	107.445	0.340292	0.0188068
FCS3Exported_2025-04-03_at_12-30-01pm-32.fcs	PST3103 MDH1_+11,+12exLDHB_GC	0.326993	13.9887	6750.41	610.983	2025-04-03
FCS3Exported_2025-04-03_at_12-30-01pm-33.fcs	PST3103 MDH1_+11,+12exLDHB_GC	0.35359	15.1265	4445.6	459.032	2025-04-03
FCS3Exported_2025-04-03_at_12-30-01pm-34.fcs	PST3103 MDH1_+11,+12exLDHB_GC	0.32259	13.8003	5880.74	492.372	2025-04-03	6231.24	614.683	541.634	46.472	0.334008	0.0298686
FCS3Exported_2025-04-03_at_12-30-01pm-35.fcs	PST3103 MDH1_+11,+12exLDHB_GC	0.367901	15.7388	5871.98	547.838	2025-04-03
FCS3Exported_2025-04-03_at_12-30-01pm-36.fcs	PST3103 MDH1_+11,+12exLDHB_GC	0.311533	13.3273	6941	584.693	2025-04-03
FCS3Exported_2025-04-03_at_12-30-01pm-76.fcs	PST3103 MDH1_+11,+12exLDHB_GC	0.422352	17.4847	6836.11	759.772	2025-04-03	7218.61	351.971	807.456	68.093	0.414119	0.025492
FCS3Exported_2025-04-03_at_12-30-01pm-77.fcs	PST3103 MDH1_+11,+12exLDHB_GC	0.434477	17.9867	7290.9	885.439	2025-04-03
FCS3Exported_2025-04-03_at_12-30-01pm-78.fcs	PST3103 MDH1_+11,+12exLDHB_GC	0.385528	15.9603	7528.83	777.155	2025-04-03
FCS3Exported_2025-04-03_at_12-30-01pm-79.fcs	PST3103 MDH1_+11,+12exLDHB_GC	0.392967	16.2682	5771.59	627.041	2025-04-03	4831.93	1094.99	601.236	59.3206	0.506321	0.153645
FCS3Exported_2025-04-03_at_12-30-01pm-80.fcs	PST3103 MDH1_+11,+12exLDHB_GC	0.444803	18.4142	5094.75	643.283	2025-04-03
FCS3Exported_2025-04-03_at_12-30-01pm-81.fcs	PST3103 MDH1_+11,+12exLDHB_GC	0.681192		3629.44	533.383	2025-04-03
FCS3Exported_2025-04-03_at_12-30-01pm-82.fcs	PST3103 MDH1_+11,+12exLDHB_GC	0.300103	12.4238	4944.08	411.977	2025-04-03	4827.61	457.453	429.839	26.3726	0.388258	0.0976404
FCS3Exported_2025-04-03_at_12-30-01pm-83.fcs	PST3103 MDH1_+11,+12exLDHB_GC	0.493205		4323.18	460.129	2025-04-03
FCS3Exported_2025-04-03_at_12-30-01pm-84.fcs	PST3103 MDH1_+11,+12exLDHB_GC	0.371465	15.3781	5215.57	417.411	2025-04-03
FCS3Exported_2025-03-14_at_09-36-07am-34.fcs	PST3488 MDH1_+11,+12exLDHB_GC_TAG	0.0314077	1.11746	7774.3	83.1529	2025-03-14	7973.1	196.535	72.167	9.6224	0.0212285	0.0096928
FCS3Exported_2025-03-14_at_09-36-07am-35.fcs	PST3488 MDH1_+11,+12exLDHB_GC_TAG	0.0201685	0.71758	7977.69	68.1134	2025-03-14
FCS3Exported_2025-03-14_at_09-36-07am-36.fcs	PST3488 MDH1_+11,+12exLDHB_GC_TAG	0.0121092	0.430836	8167.29	65.2346	2025-03-14
FCS3Exported_2025-03-13_at_01-08-22pm-34.fcs	PST3488 MDH1_+11,+12exLDHB_GC_TAG	0.0169857	0.585952	8292.34	66.8848	2025-03-13	7680.38	532.839	64.7543	4.22543	0.016392	0.0022068
FCS3Exported_2025-03-13_at_01-08-22pm-35.fcs	PST3488 MDH1_+11,+12exLDHB_GC_TAG	0.0182413	0.629265	7319.19	67.4904	2025-03-13
FCS3Exported_2025-03-13_at_01-08-22pm-36.fcs	PST3488 MDH1_+11,+12exLDHB_GC_TAG	0.0139491	0.4812	7429.62	59.8877	2025-03-13
FCS3Exported_2025-03-07_at_10-14-03am-34.fcs	PST3488 MDH1_+11,+12exLDHB_GC_TAG	0.0140495	0.43872	7538.62	86.1812	2025-03-07	7525.23	277.774	70.6779	13.7054	0.0158274	0.00154737
FCS3Exported_2025-03-07_at_10-14-03am-35.fcs	PST3488 MDH1_+11,+12exLDHB_GC_TAG	0.0165617	0.517165	7796.07	65.6786	2025-03-07
FCS3Exported_2025-03-07_at_10-14-03am-36.fcs	PST3488 MDH1_+11,+12exLDHB_GC_TAG	0.0168708	0.52682	7241.01	60.174	2025-03-07
FCS3Exported_2025-02-28_at_12-02-35pm-34.fcs	PST3488 MDH1_+11,+12exLDHB_GC_TAG	0.0734217		6533.91	76.663	2025-02-28	6792.31	227.905	64.5163	11.2641	0.0357712	0.0327082
FCS3Exported_2025-02-28_at_12-02-35pm-35.fcs	PST3488 MDH1_+11,+12exLDHB_GC_TAG	0.0195269	0.66413	6964.68	62.4708	2025-02-28
FCS3Exported_2025-02-28_at_12-02-35pm-36.fcs	PST3488 MDH1_+11,+12exLDHB_GC_TAG	0.0143651	0.48857	6878.32	54.4151	2025-02-28
FCS3Exported_2025-03-14_at_09-36-07am-37.fcs	PST3489 MDH1_+11,+12exLDHB_GC_TAA	0.0127782	0.454639	9103.97	60.3045	2025-03-14	8775.91	745.647	63.1766	7.93973	0.0147214	0.00406703
FCS3Exported_2025-03-14_at_09-36-07am-38.fcs	PST3489 MDH1_+11,+12exLDHB_GC_TAA	0.0193955	0.690076	7922.48	57.0726	2025-03-14
FCS3Exported_2025-03-14_at_09-36-07am-39.fcs	PST3489 MDH1_+11,+12exLDHB_GC_TAA	0.0119904	0.426609	9301.27	72.1528	2025-03-14
FCS3Exported_2025-03-13_at_01-08-22pm-37.fcs	PST3489 MDH1_+11,+12exLDHB_GC_TAA	0.0183925	0.63448	8841.82	55.1393	2025-03-13	8986.56	305.044	54.8572	0.466575	0.0145867	0.00358296
FCS3Exported_2025-03-13_at_01-08-22pm-38.fcs	PST3489 MDH1_+11,+12exLDHB_GC_TAA	0.014089	0.486023	8780.82	54.3187	2025-03-13
FCS3Exported_2025-03-13_at_01-08-22pm-39.fcs	PST3489 MDH1_+11,+12exLDHB_GC_TAA	0.0112786	0.389074	9337.03	55.1137	2025-03-13
FCS3Exported_2025-03-07_at_10-14-03am-37.fcs	PST3489 MDH1_+11,+12exLDHB_GC_TAA	0.0182555	0.570058	7413.65	39.086	2025-03-07	8093.82	824.457	51.1085	15.6075	0.120861	0.18657
FCS3Exported_2025-03-07_at_10-14-03am-38.fcs	PST3489 MDH1_+11,+12exLDHB_GC_TAA	0.336214		7857.05	68.7469	2025-03-07
FCS3Exported_2025-03-07_at_10-14-03am-39.fcs	PST3489 MDH1_+11,+12exLDHB_GC_TAA	0.00811346	0.253356	9010.76	45.4926	2025-03-07
FCS3Exported_2025-02-28_at_12-02-35pm-37.fcs	PST3489 MDH1_+11,+12exLDHB_GC_TAA	0.0248453	0.845013	7443.1	49.9361	2025-02-28	7474.64	361.233	50.5335	4.3548	0.0216235	0.0028213
FCS3Exported_2025-02-28_at_12-02-35pm-38.fcs	PST3489 MDH1_+11,+12exLDHB_GC_TAA	0.0204307	0.694868	7130.22	46.5082	2025-02-28
FCS3Exported_2025-02-28_at_12-02-35pm-39.fcs	PST3489 MDH1_+11,+12exLDHB_GC_TAA	0.0195946	0.66643	7850.61	55.1561	2025-02-28
FCS3Exported_2025-03-14_at_09-36-07am-40.fcs	PST3490 MDH1_-9,-8,+11,+12exLDHB_TGA	0.297994	10.6024	6944.79	750.563	2025-03-14	7083.52	188.889	761.783	17.419	0.32565	0.0441018
FCS3Exported_2025-03-14_at_09-36-07am-41.fcs	PST3490 MDH1_-9,-8,+11,+12exLDHB_TGA	0.302447	10.7608	7298.64	781.85	2025-03-14
FCS3Exported_2025-03-14_at_09-36-07am-42.fcs	PST3490 MDH1_-9,-8,+11,+12exLDHB_TGA	0.37651	13.3959	7007.12	752.937	2025-03-14
FCS3Exported_2025-03-13_at_01-08-22pm-40.fcs	PST3490 MDH1_-9,-8,+11,+12exLDHB_TGA	0.255777	8.82349	7083.07	603.029	2025-03-13	6827.15	477.074	627.891	31.3458	0.265657	0.0091383
FCS3Exported_2025-03-13_at_01-08-22pm-41.fcs	PST3490 MDH1_-9,-8,+11,+12exLDHB_TGA	0.267388	9.224	6276.72	617.54	2025-03-13
FCS3Exported_2025-03-13_at_01-08-22pm-42.fcs	PST3490 MDH1_-9,-8,+11,+12exLDHB_TGA	0.273807	9.44544	7121.65	663.103	2025-03-13
FCS3Exported_2025-03-07_at_10-14-03am-40.fcs	PST3490 MDH1_-9,-8,+11,+12exLDHB_TGA	0.277057	8.65157	5868.53	539.223	2025-03-07	6140.94	552.395	552.71	33.2344	0.265298	0.0102426
FCS3Exported_2025-03-07_at_10-14-03am-41.fcs	PST3490 MDH1_-9,-8,+11,+12exLDHB_TGA	0.258323	8.06655	6776.63	590.568	2025-03-07
FCS3Exported_2025-03-07_at_10-14-03am-42.fcs	PST3490 MDH1_-9,-8,+11,+12exLDHB_TGA	0.260514	8.13498	5777.67	528.339	2025-03-07
FCS3Exported_2025-02-28_at_12-02-35pm-40.fcs	PST3490 MDH1_-9,-8,+11,+12exLDHB_TGA	0.299765	10.1953	5643.06	574.995	2025-02-28	5862.23	233.101	576.742	5.53578	0.291168	0.0119199
FCS3Exported_2025-02-28_at_12-02-35pm-41.fcs	PST3490 MDH1_-9,-8,+11,+12exLDHB_TGA	0.296178	10.0733	5836.52	572.29	2025-02-28
FCS3Exported_2025-02-28_at_12-02-35pm-42.fcs	PST3490 MDH1_-9,-8,+11,+12exLDHB_TGA	0.27756	9.4401	6107.13	582.94	2025-02-28
FCS3Exported_2025-03-14_at_09-36-07am-43.fcs	PST3491 MDH1_-9,-8,+11,+12exLDHB_TAG	0.0199978	0.711507	9023.77	91.5703	2025-03-14	9116.39	311.203	85.4293	8.83743	0.0187345	0.00397512
FCS3Exported_2025-03-14_at_09-36-07am-44.fcs	PST3491 MDH1_-9,-8,+11,+12exLDHB_TAG	0.0142812	0.508113	8862.02	75.3007	2025-03-14
FCS3Exported_2025-03-14_at_09-36-07am-45.fcs	PST3491 MDH1_-9,-8,+11,+12exLDHB_TAG	0.0219243	0.78005	9463.39	89.4168	2025-03-14
FCS3Exported_2025-03-13_at_01-08-22pm-43.fcs	PST3491 MDH1_-9,-8,+11,+12exLDHB_TAG	0.0240992	0.831344	8645.74	93.8517	2025-03-13	8664.74	94.4407	84.6951	8.3804	0.0208564	0.00301473
FCS3Exported_2025-03-13_at_01-08-22pm-44.fcs	PST3491 MDH1_-9,-8,+11,+12exLDHB_TAG	0.0203314	0.701368	8767.24	82.8275	2025-03-13
FCS3Exported_2025-03-13_at_01-08-22pm-45.fcs	PST3491 MDH1_-9,-8,+11,+12exLDHB_TAG	0.0181387	0.625727	8581.25	77.406	2025-03-13
FCS3Exported_2025-03-07_at_10-14-03am-43.fcs	PST3491 MDH1_-9,-8,+11,+12exLDHB_TAG	1.20708		7290.79	176.905	2025-03-07	8234.09	967.312	104.274	62.9046	0.411699	0.688823
FCS3Exported_2025-03-07_at_10-14-03am-44.fcs	PST3491 MDH1_-9,-8,+11,+12exLDHB_TAG	0.0158835	0.495989	8187.74	68.7576	2025-03-07
FCS3Exported_2025-03-07_at_10-14-03am-45.fcs	PST3491 MDH1_-9,-8,+11,+12exLDHB_TAG	0.0121325	0.378856	9223.75	67.1611	2025-03-07
FCS3Exported_2025-02-28_at_12-02-35pm-43.fcs	PST3491 MDH1_-9,-8,+11,+12exLDHB_TAG	0.0219278	0.745787	7864.97	68.7141	2025-02-28	8010.08	126.295	71.0269	2.69966	0.0212398	0.00393036
FCS3Exported_2025-02-28_at_12-02-35pm-44.fcs	PST3491 MDH1_-9,-8,+11,+12exLDHB_TAG	0.0170109	0.578557	8070.05	70.3732	2025-02-28
FCS3Exported_2025-02-28_at_12-02-35pm-45.fcs	PST3491 MDH1_-9,-8,+11,+12exLDHB_TAG	0.0247808	0.842818	8095.21	73.9934	2025-02-28
FCS3Exported_2025-03-14_at_09-36-07am-46.fcs	PST3492 MDH1_-9,-8,+11,+12exLDHB_TAA	0.00787902	0.280329	9842.34	52.1678	2025-03-14	9268.25	532.934	53.5216	1.1924	0.0101554	0.00300992
FCS3Exported_2025-03-14_at_09-36-07am-47.fcs	PST3492 MDH1_-9,-8,+11,+12exLDHB_TAA	0.00901902	0.32089	8789.28	54.416	2025-03-14
FCS3Exported_2025-03-14_at_09-36-07am-48.fcs	PST3492 MDH1_-9,-8,+11,+12exLDHB_TAA	0.013568	0.482739	9173.12	53.981	2025-03-14
FCS3Exported_2025-03-13_at_01-08-22pm-46.fcs	PST3492 MDH1_-9,-8,+11,+12exLDHB_TAA	0.01323	0.456393	10059.9	59.8792	2025-03-13	9508.11	478.414	52.9542	6.56981	0.0135158	0.00104708
FCS3Exported_2025-03-13_at_01-08-22pm-47.fcs	PST3492 MDH1_-9,-8,+11,+12exLDHB_TAA	0.0146761	0.506278	9255.71	52.1743	2025-03-13
FCS3Exported_2025-03-13_at_01-08-22pm-48.fcs	PST3492 MDH1_-9,-8,+11,+12exLDHB_TAA	0.0126413	0.436083	9208.76	46.8092	2025-03-13
FCS3Exported_2025-03-07_at_10-14-03am-46.fcs	PST3492 MDH1_-9,-8,+11,+12exLDHB_TAA	0.0141779	0.442729	8237.99	48.83	2025-03-07	7535.42	898.811	45.7566	2.69328	0.0141762	0.00233784
FCS3Exported_2025-03-07_at_10-14-03am-47.fcs	PST3492 MDH1_-9,-8,+11,+12exLDHB_TAA	0.0118375	0.369644	7845.69	43.8082	2025-03-07
FCS3Exported_2025-03-07_at_10-14-03am-48.fcs	PST3492 MDH1_-9,-8,+11,+12exLDHB_TAA	0.0165131	0.51565	6522.57	44.6315	2025-03-07
FCS3Exported_2025-02-28_at_12-02-35pm-46.fcs	PST3492 MDH1_-9,-8,+11,+12exLDHB_TAA	0.181827		7016.77	80.5024	2025-02-28	7866.73	736.369	60.1101	17.7517	0.0704188	0.0964826
FCS3Exported_2025-02-28_at_12-02-35pm-47.fcs	PST3492 MDH1_-9,-8,+11,+12exLDHB_TAA	0.0144561	0.491666	8271.47	51.7133	2025-02-28
FCS3Exported_2025-02-28_at_12-02-35pm-48.fcs	PST3492 MDH1_-9,-8,+11,+12exLDHB_TAA	0.0149733	0.509256	8311.96	48.1145	2025-02-28
FCS3Exported_2025-03-14_at_09-36-07am-49.fcs	PST1600 p.R198X	0.0168483	0.599447	4860.11	60.0675	2025-03-14	5292.69	611.768	61.7921	2.43901	0.0164785	0.00052295
FCS3Exported_2025-03-14_at_09-36-07am-50.fcs	PST1600 p.R198X	0.0161087	0.573134	5725.28	63.5168	2025-03-14
FCS3Exported_2025-03-14_at_09-36-07am-51.fcs	PST1600 p.R198X					2025-03-14
FCS3Exported_2025-03-13_at_01-08-22pm-49.fcs	PST1600 p.R198X	0.0135923	0.468889	5385.96	56.5754	2025-03-13	5464.51	79.7038	53.5202	2.81503	0.0182976	0.00900623
FCS3Exported_2025-03-13_at_01-08-22pm-50.fcs	PST1600 p.R198X	0.0286819	0.989431	5545.32	52.9536	2025-03-13
FCS3Exported_2025-03-13_at_01-08-22pm-51.fcs	PST1600 p.R198X	0.0126186	0.4353	5462.26	51.0316	2025-03-13
FCS3Exported_2025-03-07_at_10-14-03am-49.fcs	PST1600 p.R198X	0.0111187	0.3472	4780.45	54.9332	2025-03-07	4850.6	168.001	49.2157	5.02125	0.0112799	0.000247448
FCS3Exported_2025-03-07_at_10-14-03am-50.fcs	PST1600 p.R198X	0.0115648	0.361129	5042.31	47.1906	2025-03-07
FCS3Exported_2025-03-07_at_10-14-03am-51.fcs	PST1600 p.R198X	0.0111561	0.348369	4729.04	45.5231	2025-03-07
FCS3Exported_2025-02-28_at_12-02-35pm-49.fcs	PST1600 p.R198X	0.0329664		3012.52	36.3145	2025-02-28	3495.87	419.243	40.3835	3.6523	0.0191629	0.0120041
FCS3Exported_2025-02-28_at_12-02-35pm-50.fcs	PST1600 p.R198X	0.0111678	0.379828	3760.89	41.4579	2025-02-28
FCS3Exported_2025-02-28_at_12-02-35pm-51.fcs	PST1600 p.R198X	0.0133544	0.454196	3714.19	43.3781	2025-02-28
FCS3Exported_2025-03-14_at_09-36-07am-52.fcs	PST3501 p.R198X_-9,-8AA(LDHB)	0.00525475	0.18696	4833.38	32.9661	2025-03-14	5327.35	690.092	38.4224	6.77693	0.00804505	0.00295766
FCS3Exported_2025-03-14_at_09-36-07am-53.fcs	PST3501 p.R198X_-9,-8AA(LDHB)	0.0111456	0.396552	6115.84	46.0084	2025-03-14
FCS3Exported_2025-03-14_at_09-36-07am-54.fcs	PST3501 p.R198X_-9,-8AA(LDHB)	0.00773479	0.275198	5032.84	36.2927	2025-03-14
FCS3Exported_2025-03-13_at_01-08-22pm-52.fcs	PST3501 p.R198X_-9,-8AA(LDHB)	0.00613905	0.211777	4671.09	36.0749	2025-03-13	4906.48	250.731	37.3289	1.84735	0.00793965	0.00182935
FCS3Exported_2025-03-13_at_01-08-22pm-53.fcs	PST3501 p.R198X_-9,-8AA(LDHB)	0.00979647	0.337946	4878.2	36.4615	2025-03-13
FCS3Exported_2025-03-13_at_01-08-22pm-54.fcs	PST3501 p.R198X_-9,-8AA(LDHB)	0.00788342	0.271952	5170.15	39.4503	2025-03-13
FCS3Exported_2025-03-07_at_10-14-03am-52.fcs	PST3501 p.R198X_-9,-8AA(LDHB)	0.00504733	0.157611	2944.54	22.3964	2025-03-07	3482.82	615.327	25.0215	2.75438	0.00545064	0.000601353
FCS3Exported_2025-03-07_at_10-14-03am-53.fcs	PST3501 p.R198X_-9,-8AA(LDHB)	0.00516278	0.161216	3350.31	24.7791	2025-03-07
FCS3Exported_2025-03-07_at_10-14-03am-54.fcs	PST3501 p.R198X_-9,-8AA(LDHB)	0.00614182	0.191788	4153.6	27.8891	2025-03-07
FCS3Exported_2025-02-28_at_12-02-35pm-52.fcs	PST3501 p.R198X_-9,-8AA(LDHB)	0.00462692	0.157366	3341.2	24.5893	2025-02-28	3821.75	713.871	26.8425	4.57532	0.005719	0.000987762
FCS3Exported_2025-02-28_at_12-02-35pm-53.fcs	PST3501 p.R198X_-9,-8AA(LDHB)	0.00654999	0.222772	4642.04	32.1075	2025-02-28
FCS3Exported_2025-02-28_at_12-02-35pm-54.fcs	PST3501 p.R198X_-9,-8AA(LDHB)	0.00598009	0.203389	3482.02	23.8308	2025-02-28
FCS3Exported_2025-03-13_at_01-08-22pm-55.fcs	PST3502 p.R198X_+11,+12GC (MDH1)	0.0343077	1.1835	5190.41	60.7289	2025-03-13	4810.05	616.105	51.462	8.27004	0.0174744	0.0147105
FCS3Exported_2025-03-13_at_01-08-22pm-56.fcs	PST3502 p.R198X_+11,+12GC (MDH1)	0.0110272	0.380403	4099.22	44.8318	2025-03-13
FCS3Exported_2025-03-13_at_01-08-22pm-57.fcs	PST3502 p.R198X_+11,+12GC (MDH1)	0.0070884	0.244527	5140.53	48.8252	2025-03-13
FCS3Exported_2025-03-07_at_10-14-03am-55.fcs	PST3502 p.R198X_+11,+12GC (MDH1)	0.00672815	0.210097	3030.11	38.5005	2025-03-07	2999.98	28.2069	35.8501	6.20289	0.00968696	0.00256511
FCS3Exported_2025-03-07_at_10-14-03am-56.fcs	PST3502 p.R198X_+11,+12GC (MDH1)	0.0110487	0.345012	2995.61	40.2876	2025-03-07
FCS3Exported_2025-03-07_at_10-14-03am-57.fcs	PST3502 p.R198X_+11,+12GC (MDH1)	0.0112841	0.352364	2974.21	28.7624	2025-03-07
FCS3Exported_2025-02-28_at_12-02-35pm-55.fcs	PST3502 p.R198X_+11,+12GC (MDH1)	0.0934751		3163.88	44.1888	2025-02-28	3011.72	1028.78	37.0643	13.354	0.0388138	0.0474052
FCS3Exported_2025-02-28_at_12-02-35pm-56.fcs	PST3502 p.R198X_+11,+12GC (MDH1)	0.00896121	0.304779	1915.34	21.6589	2025-02-28
FCS3Exported_2025-02-28_at_12-02-35pm-57.fcs	PST3502 p.R198X_+11,+12GC (MDH1)	0.0140051	0.476326	3955.94	45.3452	2025-02-28
FCS3Exported_2025-03-14_at_09-36-07am-58.fcs	PST3503 p.R198X_-9,-8AA(LDHB), +11,12GC(MDH1)	0.0127346	0.453088	6911.45	56.5026	2025-03-14	6692.66	802.071	50.9752	10.1783	0.00944943	0.00299861
FCS3Exported_2025-03-14_at_09-36-07am-59.fcs	PST3503 p.R198X_-9,-8AA(LDHB), +11,12GC(MDH1)	0.00685957	0.244058	5803.9	39.2291	2025-03-14
FCS3Exported_2025-03-14_at_09-36-07am-60.fcs	PST3503 p.R198X_-9,-8AA(LDHB), +11,12GC(MDH1)	0.00875409	0.311463	7362.64	57.1939	2025-03-14
FCS3Exported_2025-03-13_at_01-08-22pm-58.fcs	PST3503 p.R198X_-9,-8AA(LDHB), +11,12GC(MDH1)	0.010339	0.356661	6560.94	53.1391	2025-03-13	6024.49	466.571	45.2796	7.09808	0.00953331	0.00072479
FCS3Exported_2025-03-13_at_01-08-22pm-59.fcs	PST3503 p.R198X_-9,-8AA(LDHB), +11,12GC(MDH1)	0.00932677	0.321743	5799.29	43.3635	2025-03-13
FCS3Exported_2025-03-13_at_01-08-22pm-60.fcs	PST3503 p.R198X_-9,-8AA(LDHB), +11,12GC(MDH1)	0.00893421	0.308201	5713.23	39.3364	2025-03-13
FCS3Exported_2025-03-07_at_10-14-03am-58.fcs	PST3503 p.R198X_-9,-8AA(LDHB), +11,12GC(MDH1)	0.00786895	0.245721	5875.03	44.9376	2025-03-07	6155.1	854.413	47.2414	5.6171	0.00894932	0.00127714
FCS3Exported_2025-03-07_at_10-14-03am-59.fcs	PST3503 p.R198X_-9,-8AA(LDHB), +11,12GC(MDH1)	0.00862019	0.26918	7114.4	53.6442	2025-03-07
FCS3Exported_2025-03-07_at_10-14-03am-60.fcs	PST3503 p.R198X_-9,-8AA(LDHB), +11,12GC(MDH1)	0.0103588	0.323471	5475.87	43.1425	2025-03-07
FCS3Exported_2025-02-28_at_12-02-35pm-58.fcs	PST3503 p.R198X_-9,-8AA(LDHB), +11,12GC(MDH1)	0.0139173	0.473341	5900.36	56.6445	2025-02-28	5640.62	467.815	45.2294	10.8237	0.01134	0.00302591
FCS3Exported_2025-02-28_at_12-02-35pm-59.fcs	PST3503 p.R198X_-9,-8AA(LDHB), +11,12GC(MDH1)	0.0120945	0.411344	5920.95	43.929	2025-02-28
FCS3Exported_2025-02-28_at_12-02-35pm-60.fcs	PST3503 p.R198X_-9,-8AA(LDHB), +11,12GC(MDH1)	0.00800825	0.272368	5100.57	35.1147	2025-02-28
FCS3Exported_2025-03-14_at_09-36-07am-61.fcs	PST3493 MDH1_-7T-Ser_SCC	0.358789	12.7654	6168.56	687.327	2025-03-14	6771.03	522.986	750.357	54.5863	0.330147	0.0252125
FCS3Exported_2025-03-14_at_09-36-07am-62.fcs	PST3493 MDH1_-7T-Ser_SCC	0.320341	11.3975	7108.1	781.831	2025-03-14
FCS3Exported_2025-03-14_at_09-36-07am-63.fcs	PST3493 MDH1_-7T-Ser_SCC	0.31131	11.0762	7036.44	781.914	2025-03-14
FCS3Exported_2025-03-13_at_01-08-22pm-61.fcs	PST3493 MDH1_-7T-Ser_SCC	0.678053		6557.46	610.145	2025-03-13	6313.43	229.778	599.395	38.0663	0.428435	0.2166
FCS3Exported_2025-03-13_at_01-08-22pm-62.fcs	PST3493 MDH1_-7T-Ser_SCC	0.290076	10.0067	6101.22	557.109	2025-03-13
FCS3Exported_2025-03-13_at_01-08-22pm-63.fcs	PST3493 MDH1_-7T-Ser_SCC	0.317175	10.9415	6281.62	630.93	2025-03-13
FCS3Exported_2025-03-07_at_10-14-03am-61.fcs	PST3493 MDH1_-7T-Ser_SCC	0.276206	8.62499	4456.19	414.727	2025-03-07	5502.62	907.672	504.304	78.1721	0.272577	0.0158197
FCS3Exported_2025-03-07_at_10-14-03am-62.fcs	PST3493 MDH1_-7T-Ser_SCC	0.255258	7.97085	6076.88	539.451	2025-03-07
FCS3Exported_2025-03-07_at_10-14-03am-63.fcs	PST3493 MDH1_-7T-Ser_SCC	0.286267	8.93915	5974.8	558.733	2025-03-07
FCS3Exported_2025-02-28_at_12-02-35pm-61.fcs	PST3493 MDH1_-7T-Ser_SCC	0.319939	10.8814	5928.66	609.397	2025-02-28	5429.92	453.444	564.494	38.9316	0.332701	0.0348582
FCS3Exported_2025-02-28_at_12-02-35pm-62.fcs	PST3493 MDH1_-7T-Ser_SCC	0.372142	12.6569	5042.51	540.185	2025-02-28
FCS3Exported_2025-02-28_at_12-02-35pm-63.fcs	PST3493 MDH1_-7T-Ser_SCC	0.306022	10.4081	5318.59	543.9	2025-02-28
FCS3Exported_2025-03-14_at_09-36-07am-64.fcs	PST3481 MDH1_-9,-8,-7AAT-Ser_SCC	0.444572	15.8175	6064.17	625.366	2025-03-14	5716.53	338.73	588.531	51.0988	0.357501	0.0833454
FCS3Exported_2025-03-14_at_09-36-07am-65.fcs	PST3481 MDH1_-9,-8,-7AAT-Ser_SCC	0.278463	9.90749	5697.95	610.032	2025-03-14
FCS3Exported_2025-03-14_at_09-36-07am-66.fcs	PST3481 MDH1_-9,-8,-7AAT-Ser_SCC	0.349468	12.4338	5387.48	530.195	2025-03-14
FCS3Exported_2025-03-13_at_01-08-22pm-64.fcs	PST3481 MDH1_-9,-8,-7AAT-Ser_SCC	0.282918	9.75975	6011.69	552.828	2025-03-13	5926.03	86.7943	548.007	16.9135	0.272171	0.0103952
FCS3Exported_2025-03-13_at_01-08-22pm-65.fcs	PST3481 MDH1_-9,-8,-7AAT-Ser_SCC	0.271428	9.3634	5928.26	561.986	2025-03-13
FCS3Exported_2025-03-13_at_01-08-22pm-66.fcs	PST3481 MDH1_-9,-8,-7AAT-Ser_SCC	0.262167	9.04392	5838.15	529.206	2025-03-13
FCS3Exported_2025-03-07_at_10-14-03am-64.fcs	PST3481 MDH1_-9,-8,-7AAT-Ser_SCC	0.26146	8.16452	3329.66	328.763	2025-03-07	3544.82	326.579	335.895	6.23883	0.268186	0.0228443
FCS3Exported_2025-03-07_at_10-14-03am-65.fcs	PST3481 MDH1_-9,-8,-7AAT-Ser_SCC	0.293639	9.16935	3384.2	340.337	2025-03-07
FCS3Exported_2025-03-07_at_10-14-03am-66.fcs	PST3481 MDH1_-9,-8,-7AAT-Ser_SCC	0.24946	7.78981	3920.61	338.587	2025-03-07
FCS3Exported_2025-02-28_at_12-02-35pm-64.fcs	PST3481 MDH1_-9,-8,-7AAT-Ser_SCC	0.276466	9.40288	3446.44	388.374	2025-02-28	4448.27	943.75	431.557	47.7994	0.28513	0.0206826
FCS3Exported_2025-02-28_at_12-02-35pm-65.fcs	PST3481 MDH1_-9,-8,-7AAT-Ser_SCC	0.308735	10.5004	4577.83	423.38	2025-02-28
FCS3Exported_2025-02-28_at_12-02-35pm-66.fcs	PST3481 MDH1_-9,-8,-7AAT-Ser_SCC	0.270187	9.18933	5320.55	482.918	2025-02-28
FCS3Exported_2025-03-14_at_09-36-07am-67.fcs	PST3482 MDH1_-9,-8,-7AAA(LDHB)-Lys_SCC	0.231907	8.25107	7563.86	656.337	2025-03-14	7097.61	452.536	647.707	15.0607	0.256333	0.0243267
FCS3Exported_2025-03-14_at_09-36-07am-68.fcs	PST3482 MDH1_-9,-8,-7AAA(LDHB)-Lys_SCC	0.256531	9.12718	7068.81	656.467	2025-03-14
FCS3Exported_2025-03-14_at_09-36-07am-69.fcs	PST3482 MDH1_-9,-8,-7AAA(LDHB)-Lys_SCC	0.280559	9.98208	6660.16	630.316	2025-03-14
FCS3Exported_2025-03-14_at_09-36-07am-91.fcs	PST3482 MDH1_-9,-8,-7AAA(LDHB)-Lys_SCC	0.277764	9.88262	7032.39	639.482	2025-03-14	6519.12	445.327	632.486	6.36358	0.288976	0.0143904
FCS3Exported_2025-03-14_at_09-36-07am-92.fcs	PST3482 MDH1_-9,-8,-7AAA(LDHB)-Lys_SCC	0.305202	10.8589	6235.56	627.041	2025-03-14
FCS3Exported_2025-03-14_at_09-36-07am-93.fcs	PST3482 MDH1_-9,-8,-7AAA(LDHB)-Lys_SCC	0.28396	10.1031	6289.39	630.936	2025-03-14
FCS3Exported_2025-03-14_at_09-36-07am-94.fcs	PST3482 MDH1_-9,-8,-7AAA(LDHB)-Lys_SCC	0.635459		6517.45	659.866	2025-03-14	6643.3	114.256	612.996	40.9038	0.365276	0.234905
FCS3Exported_2025-03-14_at_09-36-07am-95.fcs	PST3482 MDH1_-9,-8,-7AAA(LDHB)-Lys_SCC	0.250953	8.92871	6740.51	594.61	2025-03-14
FCS3Exported_2025-03-14_at_09-36-07am-96.fcs	PST3482 MDH1_-9,-8,-7AAA(LDHB)-Lys_SCC	0.209417	7.4509	6671.94	584.511	2025-03-14
FCS3Exported_2025-03-13_at_01-08-22pm-67.fcs	PST3482 MDH1_-9,-8,-7AAA(LDHB)-Lys_SCC	0.24404	8.41858	5915.87	517.531	2025-03-13	6546.86	627.553	553.732	37.7416	0.245871	0.0143675
FCS3Exported_2025-03-13_at_01-08-22pm-68.fcs	PST3482 MDH1_-9,-8,-7AAA(LDHB)-Lys_SCC	0.261066	9.00595	6553.78	550.82	2025-03-13
FCS3Exported_2025-03-13_at_01-08-22pm-69.fcs	PST3482 MDH1_-9,-8,-7AAA(LDHB)-Lys_SCC	0.232507	8.02074	7170.92	592.845	2025-03-13
FCS3Exported_2025-03-13_at_01-08-22pm-91.fcs	PST3482 MDH1_-9,-8,-7AAA(LDHB)-Lys_SCC	0.248261	8.56419	6408.38	548.354	2025-03-13	5991.11	521.113	503.595	49.6511	0.245496	0.0109081
FCS3Exported_2025-03-13_at_01-08-22pm-92.fcs	PST3482 MDH1_-9,-8,-7AAA(LDHB)-Lys_SCC	0.233472	8.05401	5407.01	450.188	2025-03-13
FCS3Exported_2025-03-13_at_01-08-22pm-93.fcs	PST3482 MDH1_-9,-8,-7AAA(LDHB)-Lys_SCC	0.254756	8.78825	6157.93	512.242	2025-03-13
FCS3Exported_2025-03-13_at_01-08-22pm-94.fcs	PST3482 MDH1_-9,-8,-7AAA(LDHB)-Lys_SCC	0.238806	8.23805	6923.41	603.004	2025-03-13	6561.16	346.127	552.436	46.4113	0.214495	0.0228208
FCS3Exported_2025-03-13_at_01-08-22pm-95.fcs	PST3482 MDH1_-9,-8,-7AAA(LDHB)-Lys_SCC	0.211143	7.28376	6526.27	542.519	2025-03-13
FCS3Exported_2025-03-13_at_01-08-22pm-96.fcs	PST3482 MDH1_-9,-8,-7AAA(LDHB)-Lys_SCC	0.193536	6.67635	6233.8	511.784	2025-03-13
FCS3Exported_2025-03-14_at_09-36-07am-70.fcs	PST3483 MDH1_-9,-8,-7AAG-Lys_SCC	0.39564	14.0765	6147.93	719.987	2025-03-14	6546.25	378.627	734.343	49.8617	0.33779	0.0509441
FCS3Exported_2025-03-14_at_09-36-07am-71.fcs	PST3483 MDH1_-9,-8,-7AAG-Lys_SCC	0.299626	10.6605	6901.5	789.808	2025-03-14
FCS3Exported_2025-03-14_at_09-36-07am-72.fcs	PST3483 MDH1_-9,-8,-7AAG-Lys_SCC	0.318104	11.3179	6589.32	693.234	2025-03-14
FCS3Exported_2025-03-13_at_01-08-22pm-70.fcs	PST3483 MDH1_-9,-8,-7AAG-Lys_SCC	0.2836	9.78329	7761.39	739.849	2025-03-13	7299.02	578.558	673.575	62.0198	0.275521	0.0128234
FCS3Exported_2025-03-13_at_01-08-22pm-71.fcs	PST3483 MDH1_-9,-8,-7AAG-Lys_SCC	0.260735	8.9945	7485.44	663.94	2025-03-13
FCS3Exported_2025-03-13_at_01-08-22pm-72.fcs	PST3483 MDH1_-9,-8,-7AAG-Lys_SCC	0.282227	9.73593	6650.24	616.937	2025-03-13
FCS3Exported_2025-03-07_at_10-14-03am-70.fcs	PST3483 MDH1_-9,-8,-7AAG-Lys_SCC	0.283719	8.85959	5109.74	515.824	2025-03-07	5148.69	118.642	485.971	33.9767	0.264096	0.0213552
FCS3Exported_2025-03-07_at_10-14-03am-71.fcs	PST3483 MDH1_-9,-8,-7AAG-Lys_SCC	0.267216	8.34426	5054.42	493.091	2025-03-07
FCS3Exported_2025-03-07_at_10-14-03am-72.fcs	PST3483 MDH1_-9,-8,-7AAG-Lys_SCC	0.241352	7.53661	5281.91	448.999	2025-03-07
FCS3Exported_2025-02-28_at_12-02-35pm-70.fcs	PST3483 MDH1_-9,-8,-7AAG-Lys_SCC	0.289472	9.84523	6613.18	660.349	2025-02-28	5845.44	704.548	581.57	68.2324	0.287579	0.0131861
FCS3Exported_2025-02-28_at_12-02-35pm-71.fcs	PST3483 MDH1_-9,-8,-7AAG-Lys_SCC	0.299717	10.1936	5228.5	543.225	2025-02-28
FCS3Exported_2025-02-28_at_12-02-35pm-72.fcs	PST3483 MDH1_-9,-8,-7AAG-Lys_SCC	0.273549	9.30367	5694.63	541.137	2025-02-28
FCS3Exported_2025-03-14_at_09-36-07am-73.fcs	PST3496 OPRK1_SCC	0.132979	4.73129	6252.91	371.13	2025-03-14	6729.82	546.456	435.509	57.4298	0.154762	0.0193261
FCS3Exported_2025-03-14_at_09-36-07am-74.fcs	PST3496 OPRK1_SCC	0.169852	6.0432	6610.47	453.924	2025-03-14
FCS3Exported_2025-03-14_at_09-36-07am-75.fcs	PST3496 OPRK1_SCC	0.161454	5.74442	7326.09	481.472	2025-03-14
FCS3Exported_2025-03-13_at_01-08-22pm-73.fcs	PST3496 OPRK1_SCC	0.178421	6.15493	5758.85	348.877	2025-03-13	6455	602.89	374.841	24.9687	0.161238	0.014881
FCS3Exported_2025-03-13_at_01-08-22pm-74.fcs	PST3496 OPRK1_SCC	0.152768	5.26999	6804.95	376.967	2025-03-13
FCS3Exported_2025-03-13_at_01-08-22pm-75.fcs	PST3496 OPRK1_SCC	0.152526	5.26166	6801.21	398.679	2025-03-13
FCS3Exported_2025-03-07_at_10-14-03am-73.fcs	PST3496 OPRK1_SCC	0.139454	4.35469	5416.56	289.866	2025-03-07	5565.26	130.141	280.053	30.6363	0.129392	0.0232599
FCS3Exported_2025-03-07_at_10-14-03am-74.fcs	PST3496 OPRK1_SCC	0.145927	4.55682	5620.76	304.58	2025-03-07
FCS3Exported_2025-03-07_at_10-14-03am-75.fcs	PST3496 OPRK1_SCC	0.102795	3.20995	5658.44	245.712	2025-03-07
FCS3Exported_2025-02-28_at_12-02-35pm-73.fcs	PST3496 OPRK1_SCC	0.17976	6.11379	4670.98	288.372	2025-02-28	4795.32	423.129	305.992	15.4637	0.186791	0.0158515
FCS3Exported_2025-02-28_at_12-02-35pm-74.fcs	PST3496 OPRK1_SCC	0.204942	6.97027	4448.3	317.306	2025-02-28
FCS3Exported_2025-02-28_at_12-02-35pm-75.fcs	PST3496 OPRK1_SCC	0.175671	5.97476	5266.69	312.299	2025-02-28
FCS3Exported_2025-03-14_at_09-36-07am-76.fcs	PST3497 OPRL1_SCC	1.16412	41.4186	4243.38	1815.36	2025-03-14	4046.35	170.642	1733.69	80.3078	1.08921	0.0660813
FCS3Exported_2025-03-14_at_09-36-07am-77.fcs	PST3497 OPRL1_SCC	1.03919	36.9735	3946.4	1730.88	2025-03-14
FCS3Exported_2025-03-14_at_09-36-07am-78.fcs	PST3497 OPRL1_SCC	1.06432	37.8678	3949.26	1654.82	2025-03-14
FCS3Exported_2025-03-13_at_01-08-22pm-76.fcs	PST3497 OPRL1_SCC	0.791192	27.2936	4106.48	1440.42	2025-03-13	3996.13	210.357	1417.78	91.6777	0.82409	0.0335336
FCS3Exported_2025-03-13_at_01-08-22pm-77.fcs	PST3497 OPRL1_SCC	0.822853	28.3858	3753.56	1316.91	2025-03-13
FCS3Exported_2025-03-13_at_01-08-22pm-78.fcs	PST3497 OPRL1_SCC	0.858225	29.606	4128.35	1496.02	2025-03-13
FCS3Exported_2025-03-07_at_10-14-03am-76.fcs	PST3497 OPRL1_SCC	0.836409	26.1182	3411.74	1197.23	2025-03-07	3407.78	182.09	1191.21	52.9676	0.849529	0.061334
FCS3Exported_2025-03-07_at_10-14-03am-77.fcs	PST3497 OPRL1_SCC	0.916362	28.6149	3587.85	1240.91	2025-03-07
FCS3Exported_2025-03-07_at_10-14-03am-78.fcs	PST3497 OPRL1_SCC	0.795817	24.8507	3223.73	1135.49	2025-03-07
FCS3Exported_2025-02-28_at_12-02-35pm-76.fcs	PST3497 OPRL1_SCC	0.93936	31.9485	2567.24	1050.69	2025-02-28	2861.58	411.108	1110.64	89.001	0.92221	0.016675
FCS3Exported_2025-02-28_at_12-02-35pm-77.fcs	PST3497 OPRL1_SCC	0.921217	31.3315	2686.22	1068.32	2025-02-28
FCS3Exported_2025-02-28_at_12-02-35pm-78.fcs	PST3497 OPRL1_SCC	0.906054	30.8158	3331.29	1212.9	2025-02-28
FCS3Exported_2025-03-14_at_09-36-07am-79.fcs	PST3498 MAPK10_SCC	0.112656	4.00822	3694.2	308.66	2025-03-14	3729.15	455.452	329.027	28.3876	0.164938	0.0931222
FCS3Exported_2025-03-14_at_09-36-07am-80.fcs	PST3498 MAPK10_SCC	0.109704	3.90319	4201.07	361.453	2025-03-14
FCS3Exported_2025-03-14_at_09-36-07am-81.fcs	PST3498 MAPK10_SCC	0.272453		3292.18	316.968	2025-03-14
FCS3Exported_2025-03-13_at_01-08-22pm-79.fcs	PST3498 MAPK10_SCC	0.0941212	3.24687	2969.67	167.938	2025-03-13	3013.47	62.3395	183.736	25.6472	0.108904	0.0211382
FCS3Exported_2025-03-13_at_01-08-22pm-80.fcs	PST3498 MAPK10_SCC	0.0994757	3.43159	2985.9	169.941	2025-03-13
FCS3Exported_2025-03-13_at_01-08-22pm-81.fcs	PST3498 MAPK10_SCC	0.133116	4.59207	3084.84	213.328	2025-03-13
FCS3Exported_2025-03-07_at_10-14-03am-79.fcs	PST3498 MAPK10_SCC	0.0944855	2.95046	2655.74	160.753	2025-03-07	2597.37	488.212	159.506	35.4599	0.121295	0.0329765
FCS3Exported_2025-03-07_at_10-14-03am-80.fcs	PST3498 MAPK10_SCC	0.158118	4.93748	2082.6	123.439	2025-03-07
FCS3Exported_2025-03-07_at_10-14-03am-81.fcs	PST3498 MAPK10_SCC	0.111282	3.47498	3053.78	194.326	2025-03-07
FCS3Exported_2025-02-28_at_12-02-35pm-79.fcs	PST3498 MAPK10_SCC	0.188275	6.40342	2519.63	207.089	2025-02-28	2709.64	203.137	206.054	12.1885	0.15745	0.0359537
FCS3Exported_2025-02-28_at_12-02-35pm-80.fcs	PST3498 MAPK10_SCC	0.117954	4.01173	2685.53	193.381	2025-02-28
FCS3Exported_2025-02-28_at_12-02-35pm-81.fcs	PST3498 MAPK10_SCC	0.166122	5.64997	2923.76	217.692	2025-02-28
FCS3Exported_2025-03-14_at_09-36-07am-85.fcs	PST3500 SACM1L_SCC	0.00765773	0.272456	7968.55	41.4539	2025-03-14	7661.56	438.352	44.608	2.99738	0.00856659	0.000834651
FCS3Exported_2025-03-14_at_09-36-07am-86.fcs	PST3500 SACM1L_SCC	0.00874331	0.31108	7159.54	44.9508	2025-03-14
FCS3Exported_2025-03-14_at_09-36-07am-87.fcs	PST3500 SACM1L_SCC	0.00929873	0.330841	7856.6	47.4192	2025-03-14
FCS3Exported_2025-03-13_at_01-08-22pm-85.fcs	PST3500 SACM1L_SCC	0.00513546	0.177157	6690.28	32.4406	2025-03-13	6535.35	565.196	30.8085	3.18524	0.00515231	0.000301491
FCS3Exported_2025-03-13_at_01-08-22pm-86.fcs	PST3500 SACM1L_SCC	0.0048596	0.16764	5908.85	27.138	2025-03-13
FCS3Exported_2025-03-13_at_01-08-22pm-87.fcs	PST3500 SACM1L_SCC	0.00546187	0.188417	7006.92	32.8469	2025-03-13
FCS3Exported_2025-03-07_at_10-14-03am-85.fcs	PST3500 SACM1L_SCC	0.00668278	0.208681	5786.85	33.3018	2025-03-07	5468.43	567.264	32.1621	1.92957	0.010961	0.00691769
FCS3Exported_2025-03-07_at_10-14-03am-86.fcs	PST3500 SACM1L_SCC	0.00725827	0.226652	4813.49	29.9342	2025-03-07
FCS3Exported_2025-03-07_at_10-14-03am-87.fcs	PST3500 SACM1L_SCC	0.018942	0.591494	5804.94	33.2502	2025-03-07
FCS3Exported_2025-02-28_at_12-02-35pm-85.fcs	PST3500 SACM1L_SCC	0.0104934	0.35689	5139.54	33.1172	2025-02-28	5022.22	234.398	31.2515	1.61574	0.00901329	0.00128904
FCS3Exported_2025-02-28_at_12-02-35pm-86.fcs	PST3500 SACM1L_SCC	0.00813673	0.276738	4752.32	30.3138	2025-02-28
FCS3Exported_2025-02-28_at_12-02-35pm-87.fcs	PST3500 SACM1L_SCC	0.00840979	0.286025	5174.79	30.3236	2025-02-28
